# Supplementary material for: Early Neolithic pastoral land use at Alsónyék-Bátaszék, Hungary (Starčevo culture): New insights from stable isotope ratios
Source: PLoS One. 2023 Dec 12;18(12):e0295769. doi: 10.1371/journal.pone.0295769 (PMC10715649; doi:10.1371/journal.pone.0295769)
Supplement: S1 File — Contains Tables A and B. (XLSX) [file pone.0295769.s001.xlsx]

## Sheet: Table A-Collagen (this study)
		Table A: Bone collagen δ¹³C and δ¹⁵N results from Alsónyék.
		The specimen names listed here do not correspond with the same individuals as the specimen names of the bones in S2 File. (So e.g. tooth ALS Ovis 01 is not from the same individual as bone collagen sample ALS Ovis 01.)
		This material was sampled in the Wosinsky Mór County Museum. Only only material without visible pathologies or glue was sampled.
	Species	Bone	Side	Part	Epiphysis	Age	Lifestage	Inventory number	Feature	Site	Subsite	Phase	ID	Sample mass/mg	Collagen recovered	%C	%N	C/N (atomic)	δ¹³C (‰)	δ¹⁵N (‰)	Comments
	Bos taurus	femur	dex	distal	fused	>42 months	adult	M6.Z.2015.5603/1.619.1.26.	619	M6 TO 5603/1 Bátaszék	Mérnöki telep	Starčevo	AlsBost1	212.7	0.105783	38.8943	14.0649	3.22622	-20.449	7.06692
	Bos taurus	femur	dex	distal	unfused	<42 months	adult	M6.Z.2015.5603/1.1100.5.26.	1100	M6 TO 5603/1 Bátaszék	Mérnöki telep	Starčevo	AlsBost2	219.9	0.062301	36.0607	13.0881	3.21444	-20.546	5.51892
	Bos taurus	femur	dex	distal	fused	>42 months	adult	M6.Z.2015.5603/1.1100.5.26.	1100	M6 TO 5603/1 Bátaszék	Mérnöki telep	Starčevo	AlsBost3	222.4	0.040018	37.288	13.7405	3.16602	-20.675	5.23992
	Bos taurus	femur	dex	distal	fused	>42 months	adult	M6.Z.2014.5603/1.1011.1.26.	1011	M6 TO 5603/1 Bátaszék	Mérnöki telep	Starčevo	AlsBost4	212.3	0.0485163	26.8972	9.63229	3.2578	-20.866	4.96092
	Bos taurus	femur	dex	distal	fused	>42 months	adult	M6.Z.2015.5603/1.1224.6.26.	1224	M6 TO 5603/1 Bátaszék	Mérnöki telep	Starčevo	AlsBost5	218.9	0.0379169	38.3374	13.9408	3.20835	-21.446	6.09892
	Bos taurus	femur	dex	distal	fused	>42 months	adult	M6.Z.2015.5603/1.1460.16.26.	1460	M6 TO 5603/1 Bátaszék	Mérnöki telep	Starčevo	AlsBost6	205.4	0.102726	39.9653	14.7869	3.15321	-19.666	6.44192
	Bos taurus	femur	dex	proximal	partly fused	around 36 months	subadult	M6.Z.2015.5603/1.1248.1.26.	1248	M6 TO 5603/1 Bátaszék	Mérnöki telep	Starčevo	AlsBost7	227.6	0.0386643	37.0855	13.7299	3.15126	-19.437	5.26992
	Bos taurus	femur	dex	distal	unfused	<42 months	subadult	M6.Z.2014.5603/1.629.2.26.	629	M6 TO 5603/2 Bátaszék	Mérnöki telep	Starčevo	AlsBost8	214.8	0.018622	26.9599	9.89331	3.17924	-20.742	5.32392
	Bos taurus	femur	dex	distal	fused	>42 months	adult	M6.Z.2014.5603/1.776.1.26.	776	M6 TO 5603/1 Bátaszék	Mérnöki telep	Starčevo	AlsBost9	213	0.0403756	17.5274	6.4053	3.19246	-21.551	5.17392
	Bos taurus	femur	dex	distal	fused	>42 months	adult	M6.Z.2015.5603/1.1460.24.26.	1460	M6 TO 5603/1 Bátaszék	Mérnöki telep	Starčevo	AlsBost10	200.7	0.0563029	37.871	14.0735	3.13944	-21.198	5.49192
	Ovis aries	humerus	dex	distal	fused	>8-12 months	adult	M6.Z.2015.5603/1.1100.18.25.	1100	M6 TO 5603/1 Bátaszék	Mérnöki telep	Starčevo	AlsOvis1	205.8	0.085034	39.955	14.6689	3.17775	-21.429	6.84792
	Ovis aries	humerus	dex	distal	fused	>8-12 months	adult	M6.Z.2014.5603/1.1007.5.25.	1007	M6 TO 5603/1 Bátaszék	Mérnöki telep	Starčevo	AlsOvis2	223.9	0.0433229	40.2538	14.7469	3.18459	-20.488	4.40692
	Ovis aries	humerus	dex	distal	fused	>8-12 months	adult	M6.Z.2015.5603/1.1385.2.25.	1385	M6 TO 5603/1 Bátaszék	Mérnöki telep	Starčevo	AlsOvis3	210.5	0.0522565	38.6726	14.0178	3.21862	-20.207	5.64392
	Ovis aries	humerus	dex	distal	fused	>8-12 months	adult	M6.Z.2014.5603/1.698.1.25.	698	M6 TO 5603/1 Bátaszék	Mérnöki telep	Starčevo	AlsOvis4	211	0.092891	39.9528	14.3642	3.24497	-20.486	6.79292
	Ovis aries	humerus	dex	distal	fused	>8-12 months	adult	M6.Z.2015.5603/1.1460.27.25.	1460	M6 TO 5603/1 Bátaszék	Mérnöki telep	Starčevo	AlsOvis5	219.5	0.0656036	37.0797	13.624	3.17526	-19.949	7.44592
	Ovis aries	humerus	dex	distal	fused	>8-12 months	adult	M6.Z.2014.5603/1.619.1.25.	619	M6 TO 5603/1 Bátaszék	Mérnöki telep	Starčevo	AlsOvis6	228.1	0.11267	40.2115	14.5562	3.22291	-20.311	7.04292
	Ovis aries	humerus	dex	distal	fused	>8-12 months	adult	M6.Z.2015.5603/1.1100.28.25.	1100	M6 TO 5603/1 Bátaszék	Mérnöki telep	Starčevo	AlsOvis7	207.7	0.10207	39.5287	14.4413	3.1934	-20.967	6.58492
	Ovis aries	humerus	dex	distal	fused	>8-12 months	adult	M6.Z.2014.5603/1.632.2.25.	632	M6 TO 5603/2 Bátaszék	Mérnöki telep	Starčevo	AlsOvis8	207.2	0.0661197	32.6611	11.8501	3.21555	-21.621	6.86092
	Ovis aries	humerus	dex	distal	fused	>8-12 months	adult	M6.Z.2015.5603/1.1460.25.25./3	1460	M6 TO 5603/1 Bátaszék	Mérnöki telep	Starčevo	AlsOvis9	217.4	0.106256	39.6491	14.3917	3.21417	-20.913	7.07892
	Ovis aries	humerus	dex	distal	fused	>8-12 months	adult	M6.Z.2015.5603/1.1460.1.25./1	1460	M6 TO 5603/1 Bátaszék	Mérnöki telep	Starčevo	AlsOvis10	217.8	0.11157	41.5479	15.201	3.18878	-20.122	7.29692
	Ovis aries	humerus	dex	distal	fused	>8-12 months	adult	M6.Z.2014.5603/1.762.1.25.	762	M6 TO 5603/1 Bátaszék	Mérnöki telep	Starčevo	AlsOvis11	228.1	0.0841736	48.985	14.8671	3.844	-22.213	7.22492	rejected
	Ovis aries	humerus	dex	distal	fused	>8-12 months	adult	M6.Z.2015.5603/1.1460.25.25./2	1460	M6 TO 5603/1 Bátaszék	Mérnöki telep	Starčevo	AlsOvis12	225.5	0.0944568	39.4486	14.4232	3.19093	-21.392	7.14792
	Ovis aries	humerus	dex	distal	fused	>8-12 months	adult	M6.Z.2014.5603/1.613.1.25.	613	M6 TO 5603/1 Bátaszék	Mérnöki telep	Starčevo	AlsOvis13	226.4	0.0989399	39.114	14.1557	3.22365	-20.794	5.98092
	Ovis aries	humerus	dex	distal	fused	>8-12 months	adult	M6.Z.2015.5603/1.1240.3.25.	1240	M6 TO 5603/1 Bátaszék	Mérnöki telep	Starčevo	AlsOvis14	227.4	0.0976253	39.4485	14.3977	3.19656	-20.878	4.99492
	Ovis aries	humerus	dex	distal	fused	>8-12 months	adult	M6.Z.2015.5603/1.1460.1.25./2	1460	M6 TO 5603/1 Bátaszék	Mérnöki telep	Starčevo	AlsOvis15	206.9	0.109715	35.4774	12.841	3.2233	-20.58	6.21892
	Ovis aries	humerus	dex	distal	fused	>8-12 months	adult	M6.Z.2015.5603/1.1460.33.25.	1460	M6 TO 5603/1 Bátaszék	Mérnöki telep	Starčevo	AlsOvis16	220	0.103636	39.1438	14.1434	3.2289	-20.803	7.37092
	Ovis aries	humerus	dex	distal	fused	>8-12 months	adult	M6.Z.2014.5603/1.757.1.25.	757	M6 TO 5603/1 Bátaszék	Mérnöki telep	Starčevo	AlsOvis17	220.9	0.123585	39.2278	14.2466	3.21239	-20.291	7.19192
	Ovis aries	humerus	dex	distal	fused	>8-12 months	adult	M6.Z.2014.5603/1.1011.1.25.	1011	M6 TO 5603/1 Bátaszék	Mérnöki telep	Starčevo	AlsOvis18	226.1	0.0610349	40.467	14.7754	3.19528	-20.725	5.90492
	Ovis aries	humerus	dex	distal	fused	>8-12 months	adult	M6.Z.2015.5603/1.1460.25.25./1	1460	M6 TO 5603/1 Bátaszék	Mérnöki telep	Starčevo	AlsOvis19	222.3	0.131804	39.5792	14.3129	3.22617	-20.897	5.87692
	Sus domesticus	femur	sin	proximal	unfused	<36 months	subadult	M6.Z.2014.5603/1.632.2.20.	632	M6 TO 5603/2 Bátaszék	Mérnöki telep	Starčevo	AlsSusd1	215.3	0.0887134	41.8174	15.1488	3.22051	-21.411	6.04564
	Sus domesticus	femur	sin	proximal	unfused	<36 months	juvenile/subadult	M6.Z.2015.5603/1.772.1.20.	772	M6 TO 5603/1 Bátaszék	Mérnöki telep	Starčevo	AlsSusd2	215.2	0.0399628	38.3061	14.0164	3.18845	-20.423	6.09464
	Sus domesticus	femur	sin	proximal	unfused	<36 months	subadult	M6.Z.2015.5603/1.708.4.20.	708	M6 TO 5603/1 Bátaszék	Mérnöki telep	Starčevo	AlsSusd3	214.6	0.0899348	40.9288	14.9215	3.2001	-21.278	6.46764	Probably more juvenile than subadult.
	Sus domesticus	femur	sin	distal	unfused	<42 months	juvenile	M6.Z.2015.5603/1.1515.3.20.	1515	M6 TO 5603/1 Bátaszék	Mérnöki telep	Starčevo	AlsSusd4	204.2	0.039667	38.6573	14.3983	3.13233	-20.902	6.21564
	Sus domesticus	femur	sin	proximal	unfused	<36 months	subadult	M6.Z.2014.5603/1.1100.1.20.	1100	M6 TO 5603/1 Bátaszék	Mérnöki telep	Starčevo	AlsSusd5	224.9	0.0578035	41.0075	14.9279	3.20487	-22.36	8.98264
	Sus domesticus	femur	sin	proximal	unfused	<36 months	juvenile	M6.Z.2015.5603/1.1062.1.20.	1062	M6 TO 5603/1 Bátaszék	Mérnöki telep	Starčevo	AlsSusd6	228.1	0.0569925	38.7669	14.0683	3.21489	-19.131	7.66964
	Sus domesticus	femur	sin	distal	unfused	<42 months	juvenile	M6.Z.2015.5603/1.1460.3.20.	1460	M6 TO 5603/1 Bátaszék	Mérnöki telep	Starčevo	AlsSusd7	228	0.0671053	39.6403	14.4194	3.20728	-19.564	6.88664
	Sus domesticus	femur	sin	proximal	unfused	<36 months	juvenile	M6.Z.2015.5603/1.1100.30.20.	1100	M6 TO 5603/1 Bátaszék	Mérnöki telep	Starčevo	AlsSusd8	208.4	0.0446257	38.2549	13.9943	3.18919	-20.434	9.15964
	Sus domesticus	femur	sin	distal	unfused	<42 months	subadult	M6.Z.2016.5603/1.687.20.20.	687	M6 TO 5603/1 Bátaszék	Mérnöki telep	Starčevo	AlsSusd9	207	0.0826087	40.4099	14.8236	3.18039	-20.429	6.57164
	Sus domesticus	femur	sin	proximal	unfused	<36 months	subadult	M6.Z.2016.5603/1.1078.1.20.	1078	M6 TO 5603/1 Bátaszék	Mérnöki telep	Starčevo	AlsSusd10	208.3	0.0475276	40.6165	14.9564	3.16828	-21.343	7.16564
	Sus domesticus	femur	sin	proximal	unfused	<36 months	juvenile	M6.Z.2015.5603/1.1460.13.20.	1460	M6 TO 5603/1 Bátaszék	Mérnöki telep	Starčevo	AlsSusd11	204.4	0.0401174	37.5582	13.6563	3.20863	-19.639	6.97664
	Sus domesticus	femur	sin	proximal	unfused	<36 months	subadult	M6.Z.2016.5603/1.687.26.20.	687	M6 TO 5603/1 Bátaszék	Mérnöki telep	Starčevo	AlsSusd12	203.9	0.080922	40.3649	14.5669	3.23284	-20.324	6.57264
	Sus domesticus	femur	sin	distal	unfused	<42 months	juvenile	M6.Z.2015.5603/1.1460.27.60.	1460	M6 TO 5603/1 Bátaszék	Mérnöki telep	Starčevo	AlsSusd13	202.5	0.0380247	36.2146	13.0702	3.23258	-21.848	7.26664
	Canis familiaris	humerus	dex	proximal	indet			M6.Z.2015.5603/1.452.1.15.	452	M6 TO 5603/1 Bátaszék	Mérnöki telep	Starčevo	ALSCanf1	223.5	0.0174497	35.815	12.9396	3.22916	-20.723	8.34064
	Canis familiaris	humerus	dex	proximal	indet			M6.Z.2014.5603/1.776.1.15.	776	M6 TO 5603/1 Bátaszék	Mérnöki telep	Starčevo	ALSCanf2	203.8	0.100589	41.3888	15.0853	3.20092	-21.921	9.43264
	Canis familiaris	humerus	dex	distal	fused	>8-9 months		M6.Z.2015.5603/1.1100.13.15.	1100	M6 TO 5603/1 Bátaszék	Mérnöki telep	Starčevo	ALSCanf3	201.3	0.0387481	16.4879	6.13076	3.13761	-21.35	8.91464
	Canis familiaris	humerus	dex	proximal	indet			M6.Z.2015.5603/1.1163.1.15.	1163	M6 TO 5603/1 Bátaszék	Mérnöki telep	Starčevo	ALSCanf4	202.1	0.0212766	39.104	14.0585	3.2451	-22.544	6.04664
	Canis familiaris	humerus	dex	proximal	fused	>14-15 months		M6.Z.2015.5603/1.1100.3.15.	1100	M6 TO 5603/1 Bátaszék	Mérnöki telep	Starčevo	ALSCanf5	223.1	0.0264455	38.2075	13.9273	3.20057	-21.184	9.16864
	Canis familiaris	humerus	dex	distal	fused	>8-9 months		M6.Z.2016.5603/1.1078.38.15.	1078	M6 TO 5603/1 Bátaszék	Mérnöki telep	Starčevo	ALSCanf6	206.3	0.120698	30.7645	11.3091	3.17371	-21.089	8.72364
	Cervus elaphus	femur	dex	distal	fused	>38-40 months	adult	M6.Z.2014.5603/1.691.1.70.3	691	M6 TO 5603/1 Bátaszék	Mérnöki telep	Starčevo	ALScer1	211.6	0.0335539	26.8463	9.66222	3.24156	-22.281	7.22992
	Cervus elaphus	femur	dex	diaphysis	?		subadult	M6.Z.2015.5603/1.1460.8.70.	1460	M6 TO 5603/1 Bátaszék	Mérnöki telep	Starčevo	ALScer2	215.8	0.0741427	40.3606	15.072	3.12415	-19.989	7.76092
	Cervus elaphus	femur	dex	diaphysis	?		adult	M6.Z.2014.5603/1.632.1.70.	632	M6 TO 5603/2 Bátaszék	Mérnöki telep	Starčevo	ALScer3	214.2	0.0611578	40.8353	15.2398	3.1261	-21.353	5.29192
	Cervus elaphus	femur	dex	distal	unfused	<38-40 months	subadult	M6.Z.2015.5603/1.708.10.70.	708	M6 TO 5603/1 Bátaszék	Mérnöki telep	Starčevo	ALScer4	212.4	0.0315443	33.8438	12.3151	3.20617	-22.259	6.76892
	Cervus elaphus	femur	dex	distal	fused	>38-40 months	adult	M6.Z.2015.5603/1.1466.2.70.	1466	M6 TO 5603/1 Bátaszék	Mérnöki telep	Starčevo	ALScer5	218.2	0.0417049	40.0263	14.5304	3.21376	-22.5506	7.00255
	Cervus elaphus	femur	dex	distal	unfused	<38-40 months	juvenile	M6.Z.2015.5603/1.708.17.70.	708	M6 TO 5603/1 Bátaszék	Mérnöki telep	Starčevo	ALScer6	223.3	0.0223914	33.4563	12.5172	3.1183	-21.1606	5.75455
	Cervus elaphus	femur	dex	proximal	partly fused	around 38-40 months	subadult	M6.Z.2015.5603/1.1100.27.70.	1100	M6 TO 5603/1 Bátaszék	Mérnöki telep	Starčevo	ALScer7	223.3	0.0344828	37.2513	13.7043	3.17127	-21.5626	4.27055
	Cervus elaphus	femur	dex	distal	unfused	<38-40 months	juvenile	M6.Z.2015.5603/1.1220.1.70.	1220	M6 TO 5603/1 Bátaszék	Mérnöki telep	Starčevo	ALScer8	205.2	0.0151072	26.7445	9.84542	3.16918	-21.2486	4.35855
	Cervus elaphus	femur	dex	diaphysis	? (recently broken)		adult	M6.Z.2015.5603/1.1209.1.70.	1209	M6 TO 5603/1 Bátaszék	Mérnöki telep	Starčevo	ALScer9	208.9	0.0914313	41.0976	14.8572	3.2272	-19.7946	6.70055
	Cervus elaphus	femur	dex	proximal	fused	>38-40 months	adult	M6.Z.2015.5603/1.1240.3.70.	1240	M6 TO 5603/1 Bátaszék	Mérnöki telep	Starčevo	ALScer10	210.7	0.0251542	33.169	12.2646	3.15519	-21.9606	6.54955
	Capreolus capreolus	tibia	sin	proximal	fused	>18 months	adult	M6.Z.2015.5603/1.1373.5.73.	1373	M6 TO 5603/1 Bátaszék	Mérnöki telep	Starčevo	ALScap1	217.3	0.0878969	40.2922	14.9641	3.14136	-21.231	6.40692
	Capreolus capreolus	tibia	sin	diaphysis	?		indet.	M6.Z.2015.5603/1.1460.13.73.	1460	M6 TO 5603/1 Bátaszék	Mérnöki telep	Starčevo	ALScap2	222.7	0.0826224	40.4799	14.6519	3.22324	-20.995	5.81192
	Capreolus capreolus	tibia	sin	diaphysis	?		indet.	M6.Z.2015.5603/1.1100.38.73.	1100	M6 TO 5603/1 Bátaszék	Mérnöki telep	Starčevo	ALScap3	225.8	0.0863596	41.3543	15.2122	3.17158	-21.208	6.30592
	Capreolus capreolus	tibia	sin	diaphysis	?		indet.	M6.Z.2014.5603/1.790.1.73.	790	M6 TO 5603/1 Bátaszék	Mérnöki telep	Starčevo	ALScap4	225.6	0.0328014	36.3368	13.4173	3.15957	-20.539	5.58792
	Capreolus capreolus	tibia	sin	proximal	fused	>18 months	adult	M6.Z.2015.5603/1.1373.4.73.	1373	M6 TO 5603/1 Bátaszék	Mérnöki telep	Starčevo	ALScap5	212.9	0.0930014	41.3925	15.1227	3.1933	-20.995	5.47192
	Capreolus capreolus	tibia	sin	diaphysis	?		indet.	M6.Z.2015.5603/1.1387.5.73.	1387	M6 TO 5603/1 Bátaszék	Mérnöki telep	Starčevo	ALScap6	221.8	0.0757439	40.8824	15.172	3.14369	-21.464	6.52492
	Capreolus capreolus	tibia	sin	diaphysis	?		indet.	M6.Z.2015.5603/1.710.3.73.	710	M6 TO 5603/1 Bátaszék	Mérnöki telep	Starčevo	ALScap7	221.9	0.0986931	40.769	14.5528	3.26836	-21.194	7.13792
	Capreolus capreolus	tibia	sin	proximal	unfused	<15 months	juvenile	M6.Z.2014.5603/1.601.1.73.	601	M6 TO 5603/1 Bátaszék	Mérnöki telep	Starčevo	ALScap8	201.9	0.0881625	41.2077	15.2223	3.15825	-20.14	7.05492
	Capreolus capreolus	tibia	sin	diaphysis	?		indet.	M6.Z.2014.5603/1.632.1.73.	632	M6 TO 5603/2 Bátaszék	Mérnöki telep	Starčevo	ALScap9	202.2	0.0281899	19.7445	7.04151	3.27136	-23.717	6.95692
	Capreolus capreolus	tibia	sin	diaphysis	?		indet.	M6.Z.2014.5603/1.632.2.73.	632	M6 TO 5603/2 Bátaszék	Mérnöki telep	Starčevo	ALScap10	226.5	0.0785872	39.9398	14.4237	3.23055	-22.059	6.09792
	Sus scrofa	femur	sin	proximal	fused	>36-48 months	subadult	M6.Z.2015.5603/1.1460.29.60.	1460	M6 TO 5603/1 Bátaszék	Mérnöki telep	Starčevo	AlsSuss1	208.9	0.0804213	40.3832	14.4603	3.25813	-21.4886	6.50455
	Sus scrofa	femur	sin	proximal	fused	>36-48 months	adult	M6.Z.2014.5603/1.1011.1.60.	1011	M6 TO 5603/1 Bátaszék	Mérnöki telep	Starčevo	AlsSuss2	216.1	0.0421101	27.8559	10.0269	3.24114	-21.5346	6.99155
	Sus scrofa	femur	sin	proximal	partly fused	around 36-48 months	subadult	M6.Z.2015.5603/1.1460.9.60.	1460	M6 TO 5603/1 Bátaszék	Mérnöki telep	Starčevo	AlsSuss3	208	0.0735577	40.2684	14.7808	3.17843	-20.7586	5.45055
	Sus scrofa	femur	sin	diaphyisis	?		indet.	M6.Z.2015.5603/1.1460.24.60.	1460	M6 TO 5603/1 Bátaszék	Mérnöki telep	Starčevo	AlsSuss4	250.8	0.0625997	41.2783	14.8155	3.2505	-20.8456	4.91455
	Sus scrofa	femur	sin	proximal	fused	>36-48 months	adult	M6.Z.2015.5603/1.1387.5.60.	1387	M6 TO 5603/1 Bátaszék	Mérnöki telep	Starčevo	AlsSuss5	213.7	0.0800187	41.5442	15.1136	3.20693	-19.8906	7.28155
	Sus scrofa	femur	sin	diaphyisis	?		indet.	M6.Z.2015.5603/1.1090-1094.2.60.	1090-1094	M6 TO 5603/1 Bátaszék	Mérnöki telep	Starčevo	AlsSuss6	209.8	0.0190658	33.24	12.1787	3.18425	-22.1066	8.27055
	Sus scrofa	femur	sin	distal	unfused	<48-60 months	juvenile	M6.Z.2015.5603/1.1358.1.60.	1358	M6 TO 5603/1 Bátaszék	Mérnöki telep	Starčevo	AlsSuss7	203.8	0.0392542	28.1179	10.0157	3.27527	-21.6186	3.95155
	Sus scrofa	femur	sin	diaphyisis	?		adult	M6.Z.2016.5603/1.704.2.60.	704	M6 TO 5603/1 Bátaszék	Mérnöki telep	Starčevo	AlsSuss8	217.5	0.0372414	26.5299	9.73453	3.17956	-20.3966	6.43655
	Sus scrofa	femur	sin	distal	fused	>48-60 months	subadult	M6.Z.2015.5603/1.1460.14.60.	1460	M6 TO 5603/1 Bátaszék	Mérnöki telep	Starčevo	AlsSuss9	215	0.0409302	17.6936	6.56932	3.14227	-21.0836	5.56755
	Sus scrofa	femur	sin	proximal	fused	>36-48 months	adult	M6.Z.2015.5603/1.1240.3.60.	1240	M6 TO 5603/1 Bátaszék	Mérnöki telep	Starčevo	AlsSuss10	207.6	0.0867052	40.4038	14.6821	3.21055	-20.725	7.81764
	Sus scrofa	femur	sin	distal	unfused	<48-60 months	juvenile	M6.Z.2015.5603/1.1460.12.60.	1460	M6 TO 5603/1 Bátaszék	Mérnöki telep	Starčevo	AlsSuss11	203	0.01133	24.8116	9.46226	3.05919	-21.47	7.76164
	Sus scrofa	femur	sin	diaphyisis	?		indet.	M6.Z.2015.5603/1.1460.13.60.	1460	M6 TO 5603/1 Bátaszék	Mérnöki telep	Starčevo	AlsSuss12	216.4	0.068854	41.0968	14.9012	3.21761	-21.949	8.59264
	Sus scrofa	femur	sin	proximal	unfused	<36-48 months	subadult	M6.Z.2015.5603/1.1373.5.60.	1373	M6 TO 5603/1 Bátaszék	Mérnöki telep	Starčevo	AlsSuss13	210.6	0.0807217	40.4905	14.9396	3.16199	-20.886	7.14764
	Sus scrofa	femur	sin	diaphyisis	?		juvenile	M6.Z.2015.5603/1.1460.7.60.	1460	M6 TO 5603/1 Bátaszék	Mérnöki telep	Starčevo	AlsSuss14	205.6	0.0252918	35.849	13.2122	3.16554	-21.368	7.44464
	Sus scrofa	femur	sin	diaphyisis	?		adult	M6.Z.2016.5603/1.1078.32.60.	1078	M6 TO 5603/1 Bátaszék	Mérnöki telep	Starčevo	AlsSuss15	223.3	0.0300045	34.0984	12.4446	3.19668	-20.627	5.92564
	Sus scrofa	femur	sin	distal	unfused	<48-60 months	subadult	M6.Z.2016.5603/1.687.14.60.	687	M6 TO 5603/1 Bátaszék	Mérnöki telep	Starčevo	AlsSuss16	215.2	0.0910781	40.3831	14.7109	3.20263	-20.686	7.26564
	Sus scrofa	femur	sin	distal	fused	>48-60 months	subadult	M6.Z.2016.5603/1.605.6.60.	605	M6 TO 5603/1 Bátaszék	Mérnöki telep	Starčevo	AlsSuss17	208.5	0.0968825	40.8628	14.6604	3.25184	-21.337	7.41364
	Sus scrofa	femur	sin	diaphyisis	?		maturus	M6.Z.2016.5603/1.1078.35.60.	1078	M6 TO 5603/1 Bátaszék	Mérnöki telep	Starčevo	AlsSuss18	229.8	0.112272	42.6425	15.4529	3.21943	-20.69	5.37964
	Sus scrofa	femur	sin	proximal	unfused	<36-48 months	subadult	M6.Z.2015.5603/1.708.5.20.	708	M6 TO 5603/1 Bátaszék	Mérnöki telep	Starčevo	AlsSuss19	206.5	0.0924939	41.9797	15.1383	3.23526	-21.846	6.70764
	Vulpes vulpes	humerus	dex	proximal	fused	>14-15 months		M6.Z.2014.5603/1.673.1.82.	673	M6 TO 5603/1 Bátaszék	Mérnöki telep	Starčevo	AlsVul1	206.6	0.0266215	31.4261	11.379	3.22207	-20.352	7.69964
	Vulpes vulpes	humerus	dex	proximal	fused	>14-15 months		M6.Z.2015.5603/1.1515.3.82.	1515	M6 TO 5603/1 Bátaszék	Mérnöki telep	Starčevo	AlsVul2	222.6	0.130279	33.4143	12.1699	3.20326	-18.929	7.87164
	Abramis brama	caudal vertebra						M6.Z.2015.5603/1.1240	1240	M6 TO 5603/1 Bátaszék	Mérnöki telep	Starčevo	AlsAbr1	463.5	0.031068	38.1548	14.1126	3.1542	-24.368	9.25464
	Abramis brama	precaudal vertebra						M6.Z.2015.5603/1.1247	1247	M6 TO 5603/1 Bátaszék	Mérnöki telep	Starčevo	AlsAbr2	453.6	0.0156526	30.4576	11.4821	3.09471	-23.008	8.00164
	Abramis brama	caudal vertebra						M6.Z.2015.5603/1.704.2.99.	704	M6 TO 5603/1 Bátaszék	Mérnöki telep	Starčevo	AlsAbr3	467.3	0.00641986	24.9695	8.97405	3.24615	-26.168	9.04364	rejected
	Cyprinus carpio	pinna pectoralis						M6.Z.2015.5603/1.1100.30.99.	1100	M6 TO 5603/1 Bátaszék	Mérnöki telep	Starčevo	AlsCyp1	456.6	0.0164258	20.1445	7.3095	3.21526	-27.1836	8.64255
	Cyprinus carpio	cranium						M6.Z.2015.5603/1.1240.3.99./1	1240	M6 TO 5603/1 Bátaszék	Mérnöki telep	Starčevo	AlsCyp2	457.1	0.0170641	24.9741	9.20384	3.16569	-27.148	8.36564
	Cyprinus carpio	basisphenoideum						M6.Z.2015.5603/1.1240.3.99./2	1240	M6 TO 5603/1 Bátaszék	Mérnöki telep	Starčevo	AlsCyp3	468.9	0.0398806	36.3477	13.3996	3.16468	-25.97	6.86264
	Cyprinus carpio	basisphenoideum						M6.Z.2015.5603/1.1100.1.99.	1100	M6 TO 5603/1 Bátaszék	Mérnöki telep	Starčevo	AlsCyp4	463.8	0.0159552	6.66437	2.52386	3.08063	-23.976	8.78264	rejected
	Cyprinus carpio	precaudal vertebra						M6.Z.2015.5603/1.704.4.99.	704	M6 TO 5603/I./2.	Mérnöki telep	Starčevo	AlsCyp5								insufficient collagen
	Esox lucius	articularae						M6.Z.2014.5603/1.629.5.99.	629	M6 TO 5603/2 Bátaszék	Mérnöki telep	Starčevo	AlsEso1	460.8	0.0219184	21.8413	7.77326	3.2781	-22.108	9.96992
	Esox lucius	cranium						M6.Z.2016.5603/1.722.1.99.	722	M6 TO 5603/1 Bátaszék		Starčevo	AlsEso2								insufficient collagen
	Esox lucius	flat bone						M6.Z.2015.5603/1.706.1.99.	706	M6 TO 5603/1 Bátaszék	Mérnöki telep	Starčevo	AlsEso3	450.2	0.021546	32.5871	11.9618	3.17831	-20.7	9.97792
	Esox lucius	articularae						M6.Z.2016.5603/1.452.2.99.	452	M6 TO 5603/1 Bátaszék	Mérnöki telep	Starčevo	AlsEso4	469.1	0.0432744	10.6073	3.62335	3.4154	-23.632	9.16292	rejected
	Silurus glanis	epihyale?						M6.Z.2015.5603/1.704.7.99.	704	M6 TO 5603/2	Mérnöki telep	Starčevo	AlsSil1								insufficient collagen
	Silurus glanis	cleithrum						M6.Z.2014.5603/1.777.1.99.	777	M6 TO 5603/1 Bátaszék	Mérnöki telep	Starčevo	AlsSil2								insufficient collagen
	Silurus glanis	premaxilla						M6.Z.2015.5603/1.710.3.99.	710	M6 TO 5603/1 Bátaszék	Mérnöki telep	Starčevo	AlsSil3	454.7	0.0404662	38.8493	14.3847	3.15086	-21.769	10.1849
	Silurus glanis	epihyale						M6.Z.2015.5603/1.1100.8.99.	1100	M6 TO 5603/1 Bátaszék	Mérnöki telep	Starčevo	AlsSil4	459.7	0.0213183	16.8666	6.12342	3.21351	-19.125	9.46992
	Silurus glanis	caudal vertebra						M6.Z.20??.5603/1.620	620	M6 TO 5603/1 Bátaszék	Mérnöki telep	Starčevo	AlsSil5	460.1	0.0210824	36.4494	13.6118	3.12408	-20.154	9.80764
	Stizostedion lucioperca	entopterygoideum						M6.Z.2015.5603/1.704.2.99.	704	M6 TO 5603/1 Bátaszék	Mérnöki telep	Starčevo	AlsSti1	453	0.0275938	32.9044	12.003	3.19824	-20.6386	8.24255
	Stizostedion lucioperca	basioccipitale						M6.Z.2015.5603/1.704.5.99.	704	M6 TO 5603/1 Bátaszék	Mérnöki telep	Starčevo	AlsSti2	451.3	0.0141813	6.99425	2.51581	3.24347	-23.1526	8.72655	rejected

## Sheet: Table B-Collagen (literature)
		Table B: Bone collagen δ¹³C and δ¹⁵N results from Alsónyék.
		Data from Bayliss A, Beavan N, Hamilton D, Köhler K, Nyerges ÉÁ, Ramsey CB, et al. Peopling the past: Creating a site biography in the Hungarian Neolithic. Vol. 94, Bericht der Römisch-Germanischen Kommission. 2016. p. 23–91.
		https://doi.org/10.11588/berrgk.1938.0.37150		(open access)
	Species	Bone	Side	Part	Epiphysis	Age	Lifestage	Inventory number	Feature	Site	Subsite	Phase	ID	Sample mass/mg	Collagen recovered	%C	%N	C/N (atomic)	δ¹³C (‰)	δ¹⁵N (‰)	Comments
	Sus scrofa	see original publication	see original publication					see original publication		Alsónyék		Starčevo							-21.3	7.9
	Sus scrofa	see original publication	see original publication					see original publication				Starčevo							-19.5	6.9
	Sus scrofa	see original publication	see original publication					see original publication				Starčevo							-20.6	7.8
	Bos primigenius	see original publication	see original publication					see original publication				Starčevo							-21.3	5.6
	Bos taurus	see original publication	see original publication					see original publication				Starčevo							-20	6.6
	Bos taurus	see original publication	see original publication					see original publication				Starčevo							-20.7	7.4
	Bos taurus	see original publication	see original publication					see original publication				Starčevo							-20.9	7.3
	Bos taurus	see original publication	see original publication					see original publication				Starčevo							-21.2	6.1
	Bos taurus	see original publication	see original publication					see original publication				Starčevo							-20.9	5
	Bos taurus	see original publication	see original publication					see original publication				Starčevo							-21.4	4.4
	Ovis aries	see original publication	see original publication					see original publication				Starčevo							-20.7	5.6
	Ovis aries	see original publication	see original publication					see original publication				Starčevo							-20.7	5.3
	Ovis aries	see original publication	see original publication					see original publication				Starčevo							-19.8	6.9
	Ovis aries	see original publication	see original publication					see original publication				Starčevo							-21.1	6.2
	Ovis aries	see original publication	see original publication					see original publication				Starčevo							-20.4	4.8
	Ovis aries	see original publication	see original publication					see original publication				Starčevo							-20.9	7.8
	Ovis aries	see original publication	see original publication					see original publication				Starčevo							-21.8	7.8
	Abramis brama	see original publication	see original publication					see original publication				Starčevo							-26.8	8.2
	Abramis brama	see original publication	see original publication					see original publication				Starčevo							-19.8	10.9
	Cyprinus carpio	see original publication	see original publication					see original publication				Starčevo							-26.5	8.9
	Sander lucioperca	see original publication	see original publication					see original publication				Starčevo							-22.5	9.4
	Homo sapiens	see original publication	see original publication			see original publication	see original publication	see original publication				Starčevo							-20.5	9.5
	Homo sapiens	see original publication	see original publication			see original publication	see original publication	see original publication				Starčevo							-20.9	11
	Homo sapiens	see original publication	see original publication			see original publication	see original publication	see original publication				Starčevo							-21	7.5
	Homo sapiens	see original publication	see original publication			see original publication	see original publication	see original publication				Starčevo							-20.9	9.5
	Homo sapiens	see original publication	see original publication			see original publication	see original publication	see original publication				Starčevo							-20.9	9.4
	Homo sapiens	see original publication	see original publication			see original publication	see original publication	see original publication				Starčevo							-20.2	9.4
	Homo sapiens	see original publication	see original publication			see original publication	see original publication	see original publication				Starčevo							-20.7	10.4
	Homo sapiens	see original publication	see original publication			see original publication	see original publication	see original publication				Starčevo							-20.9	10.6
	Homo sapiens	see original publication	see original publication			see original publication	see original publication	see original publication				Starčevo							-20.6	10
	Homo sapiens	see original publication	see original publication			see original publication	see original publication	see original publication				Starčevo							-20.3	9.8
	Homo sapiens	see original publication	see original publication			see original publication	see original publication	see original publication				Starčevo							-20.5	9.1
	Homo sapiens	see original publication	see original publication			see original publication	see original publication	see original publication				Starčevo							-20.9	9.9
	Homo sapiens	see original publication	see original publication			see original publication	see original publication	see original publication				Starčevo							-20.6	10.6
	Homo sapiens	see original publication	see original publication			see original publication	see original publication	see original publication				Starčevo							-20.5	8.5
	Homo sapiens	see original publication	see original publication			see original publication	see original publication	see original publication				Starčevo							-21.1	10.1
	Homo sapiens	see original publication	see original publication			see original publication	see original publication	see original publication				Starčevo							-20.8	9.8
	Bos taurus	see original publication	see original publication					see original publication				LBK							-20.2	8.4
	Bos taurus	see original publication	see original publication					see original publication				LBK							-20.6	6.6
	Bos taurus	see original publication	see original publication					see original publication				LBK							-21.3	5.7
	Bos taurus	see original publication	see original publication					see original publication				LBK							-20.5	5.8
	Bos taurus	see original publication	see original publication					see original publication				LBK							-20.8	5.9
	Bos taurus	see original publication	see original publication					see original publication				LBK							-19.6	6.9
	Bos taurus	see original publication	see original publication					see original publication				LBK							-19.4	6.7
	Bos taurus	see original publication	see original publication					see original publication				LBK							-19.9	6.9
	Bos taurus	see original publication	see original publication					see original publication				LBK							-19.4	4.8
	Bos taurus	see original publication	see original publication					see original publication				LBK							-20.9	8.4
	Bos taurus	see original publication	see original publication					see original publication				LBK							-20.7	5.1
	Bos taurus	see original publication	see original publication					see original publication				LBK							-21.3	6.2
	Bos taurus	see original publication	see original publication					see original publication				LBK							-18.7	7
	Bos taurus	see original publication	see original publication					see original publication				LBK							-21.1	5.8
	Ovis aries	see original publication	see original publication					see original publication				LBK							-21.1	5.8
	Ovis aries	see original publication	see original publication					see original publication				LBK							-21	6.9
	Bos taurus	see original publication	see original publication					see original publication				Sopot							-20.4	6.5
	Bos taurus	see original publication	see original publication					see original publication				Sopot							-20.7	6
	Bos taurus	see original publication	see original publication					see original publication				Sopot							-21.3	7.1
	Bos taurus	see original publication	see original publication					see original publication				Sopot							-20	6.6
	Sus domesticus	see original publication	see original publication					see original publication				Lengyel							-20.4	8.8
	Sus domesticus	see original publication	see original publication					see original publication				Lengyel							-20.5	9
	Sus domesticus	see original publication	see original publication					see original publication				Lengyel							-20	9.3
	Sus domesticus	see original publication	see original publication					see original publication				Lengyel							-20.1	8.9
	Sus domesticus	see original publication	see original publication					see original publication				Lengyel							-20.7	8.6
	Sus domesticus	see original publication	see original publication					see original publication				Lengyel							-19.7	9
	Sus domesticus	see original publication	see original publication					see original publication				Lengyel							-19.9	10.5
	Sus scrofa	see original publication	see original publication					see original publication				Lengyel							-21.1	5
	Sus scrofa	see original publication	see original publication					see original publication				Lengyel							-20.4	5.9
	Sus scrofa	see original publication	see original publication					see original publication				Lengyel							-20.1	6.1
	Sus scrofa	see original publication	see original publication					see original publication				Lengyel							-20.3	6.8
	Sus scrofa	see original publication	see original publication					see original publication				Lengyel							-20.2	5.8
	Sus scrofa	see original publication	see original publication					see original publication				Lengyel							-20.5	9.6
	Sus scrofa	see original publication	see original publication					see original publication				Lengyel							-20.4	4.4
	Sus scrofa	see original publication	see original publication					see original publication				Lengyel							-20.5	4.9
	Sus scrofa	see original publication	see original publication					see original publication				Lengyel							-20.4	5
	Sus scrofa	see original publication	see original publication					see original publication				Lengyel							-18.9	7.2
	Canis familiaris	see original publication	see original publication					see original publication				Lengyel							-19.2	10.3
	Canis familiaris	see original publication	see original publication					see original publication				Lengyel							-19.6	8.2
	Canis familiaris	see original publication	see original publication					see original publication				Lengyel							-19.4	8.5
	Canis familiaris	see original publication	see original publication					see original publication				Lengyel							-20.2	8.1
	Canis familiaris	see original publication	see original publication					see original publication				Lengyel							-19.7	10.5
	Canis familiaris	see original publication	see original publication					see original publication				Lengyel							-20.4	8.8
	Cervus elaphus	see original publication	see original publication					see original publication				Lengyel							-20.7	4.8
	Cervus elaphus	see original publication	see original publication					see original publication				Lengyel							-19.7	6.6
	Cervus elaphus	see original publication	see original publication					see original publication				Lengyel							-20.5	4.7
	Cervus elaphus	see original publication	see original publication					see original publication				Lengyel							-20.9	4.8
	Cervus elaphus	see original publication	see original publication					see original publication				Lengyel							-20.2	4
	Cervus elaphus	see original publication	see original publication					see original publication				Lengyel							-18.4	8.4
	Cervus elaphus	see original publication	see original publication					see original publication				Lengyel							-20.5	6.8
	Bos primigenius	see original publication	see original publication					see original publication				Lengyel							-19.8	7.2
	Bos primigenius	see original publication	see original publication					see original publication				Lengyel							-19.8	6.8
	Bos primigenius	see original publication	see original publication					see original publication				Lengyel							-19.5	8.1
	Bos primigenius	see original publication	see original publication					see original publication				Lengyel							-19.3	7.5
	Bos primigenius	see original publication	see original publication					see original publication				Lengyel							-18.9	7.9
	Bos taurus	see original publication	see original publication					see original publication				Lengyel							-19.1	6.8
	Bos taurus	see original publication	see original publication					see original publication				Lengyel							-18	7
	Bos taurus	see original publication	see original publication					see original publication				Lengyel							-18.4	7
	Bos taurus	see original publication	see original publication					see original publication				Lengyel							-20	5.4
	Bos taurus	see original publication	see original publication					see original publication				Lengyel							-20.2	6.9
	Bos taurus	see original publication	see original publication					see original publication				Lengyel							-19.3	7.4
	Bos taurus	see original publication	see original publication					see original publication				Lengyel							-19.2	5.5
	Bos taurus	see original publication	see original publication					see original publication				Lengyel							-19.5	5.7
	Bos taurus	see original publication	see original publication					see original publication				Lengyel							-20.2	6.3
	Bos taurus	see original publication	see original publication					see original publication				Lengyel							-20.4	6.6
	Bos taurus	see original publication	see original publication					see original publication				Lengyel							-19.8	5.8
	Bos taurus	see original publication	see original publication					see original publication				Lengyel							-20.9	11.3
	Bos taurus	see original publication	see original publication					see original publication				Lengyel							-19.9	6.6
	Bos taurus	see original publication	see original publication					see original publication				Lengyel							-19.2	6.1
	Bos taurus	see original publication	see original publication					see original publication				Lengyel							-19.7	6.1
	Bos taurus	see original publication	see original publication					see original publication				Lengyel							-19.1	7.3
	Ovis aries	see original publication	see original publication					see original publication				Lengyel							-20.2	7.7
	Ovis aries	see original publication	see original publication					see original publication				Lengyel							-20.2	8.4
	Homo sapiens	see original publication	see original publication			see original publication	see original publication	see original publication				Lengyel							-19.8	11.5
	Homo sapiens	see original publication	see original publication			see original publication	see original publication	see original publication				Lengyel							-19.9	10.9
	Homo sapiens	see original publication	see original publication			see original publication	see original publication	see original publication				Lengyel							-19.6	10.1
	Homo sapiens	see original publication	see original publication			see original publication	see original publication	see original publication				Lengyel							-19.7	9.8
	Homo sapiens	see original publication	see original publication			see original publication	see original publication	see original publication				Lengyel							-19.9	10.8
	Homo sapiens	see original publication	see original publication			see original publication	see original publication	see original publication				Lengyel							-19.4	11.4
	Homo sapiens	see original publication	see original publication			see original publication	see original publication	see original publication				Lengyel							-19.7	11
	Homo sapiens	see original publication	see original publication			see original publication	see original publication	see original publication				Lengyel							-19.7	9.2
	Homo sapiens	see original publication	see original publication			see original publication	see original publication	see original publication				Lengyel							-22.2	10.9
	Homo sapiens	see original publication	see original publication			see original publication	see original publication	see original publication				Lengyel							-19.9	9.7
	Homo sapiens	see original publication	see original publication			see original publication	see original publication	see original publication				Lengyel							-20.2	10.5
	Homo sapiens	see original publication	see original publication			see original publication	see original publication	see original publication				Lengyel							-19.9	11
	Homo sapiens	see original publication	see original publication			see original publication	see original publication	see original publication				Lengyel							-19.7	9.7
	Homo sapiens	see original publication	see original publication			see original publication	see original publication	see original publication				Lengyel							-19.5	11.1
	Homo sapiens	see original publication	see original publication			see original publication	see original publication	see original publication				Lengyel							-19.2	11.3
	Homo sapiens	see original publication	see original publication			see original publication	see original publication	see original publication				Lengyel							-18.7	10.4
	Homo sapiens	see original publication	see original publication			see original publication	see original publication	see original publication				Lengyel							-19.8	11
	Homo sapiens	see original publication	see original publication			see original publication	see original publication	see original publication				Lengyel							-19.7	9.8
	Homo sapiens	see original publication	see original publication			see original publication	see original publication	see original publication				Lengyel							-20	10.3
	Homo sapiens	see original publication	see original publication			see original publication	see original publication	see original publication				Lengyel							-19.3	10
	Homo sapiens	see original publication	see original publication			see original publication	see original publication	see original publication				Lengyel							-19.8	9.8
	Homo sapiens	see original publication	see original publication			see original publication	see original publication	see original publication				Lengyel							-19.6	10.3
	Homo sapiens	see original publication	see original publication			see original publication	see original publication	see original publication				Lengyel							-19.9	9.4
	Homo sapiens	see original publication	see original publication			see original publication	see original publication	see original publication				Lengyel							-19.9	9.4
	Homo sapiens	see original publication	see original publication			see original publication	see original publication	see original publication				Lengyel							-19.2	10.6
	Homo sapiens	see original publication	see original publication			see original publication	see original publication	see original publication				Lengyel							-20	10
	Homo sapiens	see original publication	see original publication			see original publication	see original publication	see original publication				Lengyel							-19.7	10.1
	Homo sapiens	see original publication	see original publication			see original publication	see original publication	see original publication				Lengyel							-22.6	9.2
	Homo sapiens	see original publication	see original publication			see original publication	see original publication	see original publication				Lengyel							-22.5	10.3
	Homo sapiens	see original publication	see original publication			see original publication	see original publication	see original publication				Lengyel							-18.4	10.1
	Homo sapiens	see original publication	see original publication			see original publication	see original publication	see original publication				Lengyel							-19	10.3
	Homo sapiens	see original publication	see original publication			see original publication	see original publication	see original publication				Lengyel							-19.4	10.6
	Homo sapiens	see original publication	see original publication			see original publication	see original publication	see original publication				Lengyel							-19.9	9.8
	Homo sapiens	see original publication	see original publication			see original publication	see original publication	see original publication				Lengyel							-19.8	11.1
	Homo sapiens	see original publication	see original publication			see original publication	see original publication	see original publication				Lengyel							-19.7	10.2
	Homo sapiens	see original publication	see original publication			see original publication	see original publication	see original publication				Lengyel							-20.1	8.9
	Homo sapiens	see original publication	see original publication			see original publication	see original publication	see original publication				Lengyel							-20.4	10.1
	Homo sapiens	see original publication	see original publication			see original publication	see original publication	see original publication				Lengyel							-19.8	10.1
	Homo sapiens	see original publication	see original publication			see original publication	see original publication	see original publication				Lengyel							-19.8	9.8
	Homo sapiens	see original publication	see original publication			see original publication	see original publication	see original publication				Lengyel							-20	10.3
	Homo sapiens	see original publication	see original publication			see original publication	see original publication	see original publication				Lengyel							-19.9	10.5
	Homo sapiens	see original publication	see original publication			see original publication	see original publication	see original publication				Lengyel							-20	9.2
	Homo sapiens	see original publication	see original publication			see original publication	see original publication	see original publication				Lengyel							-18.3	10.5
	Homo sapiens	see original publication	see original publication			see original publication	see original publication	see original publication				Lengyel							-20	9.6
	Homo sapiens	see original publication	see original publication			see original publication	see original publication	see original publication				Lengyel							-19.8	11.1
	Homo sapiens	see original publication	see original publication			see original publication	see original publication	see original publication				Lengyel							-19.8	10.2
	Homo sapiens	see original publication	see original publication			see original publication	see original publication	see original publication				Lengyel							-19.7	10.3
	Homo sapiens	see original publication	see original publication			see original publication	see original publication	see original publication				Lengyel							-18.4	10.2
	Homo sapiens	see original publication	see original publication			see original publication	see original publication	see original publication				Lengyel							-18.8	9.7
	Homo sapiens	see original publication	see original publication			see original publication	see original publication	see original publication				Lengyel							-19.9	10.3
	Homo sapiens	see original publication	see original publication			see original publication	see original publication	see original publication				Lengyel							-19.9	10.3
	Homo sapiens	see original publication	see original publication			see original publication	see original publication	see original publication				Lengyel							-19.5	10.6
	Homo sapiens	see original publication	see original publication			see original publication	see original publication	see original publication				Lengyel							-19.5	10.5
	Homo sapiens	see original publication	see original publication			see original publication	see original publication	see original publication				Lengyel							-18.8	10
	Homo sapiens	see original publication	see original publication			see original publication	see original publication	see original publication				Lengyel							-19	11.2
	Homo sapiens	see original publication	see original publication			see original publication	see original publication	see original publication				Lengyel							-19.8	9.9
	Homo sapiens	see original publication	see original publication			see original publication	see original publication	see original publication				Lengyel							-19.6	10.6
	Homo sapiens	see original publication	see original publication			see original publication	see original publication	see original publication				Lengyel							-19.1	10.9
	Homo sapiens	see original publication	see original publication			see original publication	see original publication	see original publication				Lengyel							-19.7	11
	Homo sapiens	see original publication	see original publication			see original publication	see original publication	see original publication				Lengyel							-19.9	9.9
	Homo sapiens	see original publication	see original publication			see original publication	see original publication	see original publication				Lengyel							-19.5	10.3
	Homo sapiens	see original publication	see original publication			see original publication	see original publication	see original publication				Lengyel							-19.8	9
	Homo sapiens	see original publication	see original publication			see original publication	see original publication	see original publication				Lengyel							-19.7	10.1
	Homo sapiens	see original publication	see original publication			see original publication	see original publication	see original publication				Lengyel							-19.4	10.3
	Homo sapiens	see original publication	see original publication			see original publication	see original publication	see original publication				Lengyel							-19.7	9.9
	Homo sapiens	see original publication	see original publication			see original publication	see original publication	see original publication				Lengyel							-19.5	10.6
	Homo sapiens	see original publication	see original publication			see original publication	see original publication	see original publication				Lengyel							-20.1	10.5
	Homo sapiens	see original publication	see original publication			see original publication	see original publication	see original publication				Lengyel							-19.8	10.5
	Homo sapiens	see original publication	see original publication			see original publication	see original publication	see original publication				Lengyel							-19.9	10.3
	Homo sapiens	see original publication	see original publication			see original publication	see original publication	see original publication				Lengyel							-19.3	10.2
	Homo sapiens	see original publication	see original publication			see original publication	see original publication	see original publication				Lengyel							-20.2	9.7
	Homo sapiens	see original publication	see original publication			see original publication	see original publication	see original publication				Lengyel							-20.4	10.4
	Homo sapiens	see original publication	see original publication			see original publication	see original publication	see original publication				Lengyel							-19.8	9.6
	Homo sapiens	see original publication	see original publication			see original publication	see original publication	see original publication				Lengyel							-19.9	10
	Homo sapiens	see original publication	see original publication			see original publication	see original publication	see original publication				Lengyel							-19.5	11.2
	Homo sapiens	see original publication	see original publication			see original publication	see original publication	see original publication				Lengyel							-19.8	9.7
	Homo sapiens	see original publication	see original publication			see original publication	see original publication	see original publication				Lengyel							-19.9	10.6
	Homo sapiens	see original publication	see original publication			see original publication	see original publication	see original publication				Lengyel							-19.4	10.8
	Homo sapiens	see original publication	see original publication			see original publication	see original publication	see original publication				Lengyel							-20.1	10.5
	Homo sapiens	see original publication	see original publication			see original publication	see original publication	see original publication				Lengyel							-19.7	9.6
	Homo sapiens	see original publication	see original publication			see original publication	see original publication	see original publication				Lengyel							-20.2	10.4
	Homo sapiens	see original publication	see original publication			see original publication	see original publication	see original publication				Lengyel							-19.6	10.4
	Homo sapiens	see original publication	see original publication			see original publication	see original publication	see original publication				Lengyel							-19.7	10.1
	Homo sapiens	see original publication	see original publication			see original publication	see original publication	see original publication				Lengyel							-19.5	9.8
	Homo sapiens	see original publication	see original publication			see original publication	see original publication	see original publication				Lengyel							-19.9	8.6
	Homo sapiens	see original publication	see original publication			see original publication	see original publication	see original publication				Lengyel							-19.6	10.3
	Homo sapiens	see original publication	see original publication			see original publication	see original publication	see original publication				Lengyel							-20.5	10.6
	Homo sapiens	see original publication	see original publication			see original publication	see original publication	see original publication				Lengyel							-19.8	9.6
	Homo sapiens	see original publication	see original publication			see original publication	see original publication	see original publication				Lengyel							-20.3	10
	Homo sapiens	see original publication	see original publication			see original publication	see original publication	see original publication				Lengyel							-18.8	10.8
	Homo sapiens	see original publication	see original publication			see original publication	see original publication	see original publication				Lengyel							-19.8	11.2
	Homo sapiens	see original publication	see original publication			see original publication	see original publication	see original publication				Lengyel							-20.3	10.9
	Homo sapiens	see original publication	see original publication			see original publication	see original publication	see original publication				Lengyel							-20	10.2
	Homo sapiens	see original publication	see original publication			see original publication	see original publication	see original publication				Lengyel							-19.9	11
	Homo sapiens	see original publication	see original publication			see original publication	see original publication	see original publication				Lengyel							-19.9	10
	Homo sapiens	see original publication	see original publication			see original publication	see original publication	see original publication				Lengyel							-20.1	9.9
	Homo sapiens	see original publication	see original publication			see original publication	see original publication	see original publication				Lengyel							-19.8	9.2
	Homo sapiens	see original publication	see original publication			see original publication	see original publication	see original publication				Lengyel							-18.7	11.6
	Homo sapiens	see original publication	see original publication			see original publication	see original publication	see original publication				Lengyel							-19.4	9.8
	Homo sapiens	see original publication	see original publication			see original publication	see original publication	see original publication				Lengyel							-19.7	10.3
	Homo sapiens	see original publication	see original publication			see original publication	see original publication	see original publication				Lengyel							-19.2	10.8
	Homo sapiens	see original publication	see original publication			see original publication	see original publication	see original publication				Lengyel							-20.2	10.3
	Homo sapiens	see original publication	see original publication			see original publication	see original publication	see original publication				Lengyel							-20	10.1
	Homo sapiens	see original publication	see original publication			see original publication	see original publication	see original publication				Lengyel							-19.9	9.4
	Homo sapiens	see original publication	see original publication			see original publication	see original publication	see original publication				Lengyel							-20	9.6
	Homo sapiens	see original publication	see original publication			see original publication	see original publication	see original publication				Lengyel							-19.8	10.8
	Homo sapiens	see original publication	see original publication			see original publication	see original publication	see original publication				Lengyel							-20	9.1
	Homo sapiens	see original publication	see original publication			see original publication	see original publication	see original publication				Lengyel							-19.7	10.8
	Homo sapiens	see original publication	see original publication			see original publication	see original publication	see original publication				Lengyel							-19.8	10.2
	Homo sapiens	see original publication	see original publication			see original publication	see original publication	see original publication				Lengyel							-19.8	10.7
	Homo sapiens	see original publication	see original publication			see original publication	see original publication	see original publication				Lengyel							-19.7	10.3
	Homo sapiens	see original publication	see original publication			see original publication	see original publication	see original publication				Lengyel							-20.3	10.1
	Homo sapiens	see original publication	see original publication			see original publication	see original publication	see original publication				Lengyel							-20.5	10.2
	Homo sapiens	see original publication	see original publication			see original publication	see original publication	see original publication				Lengyel							-19.3	9.9
	Homo sapiens	see original publication	see original publication			see original publication	see original publication	see original publication				Lengyel							-19.8	10.7
	Homo sapiens	see original publication	see original publication			see original publication	see original publication	see original publication				Lengyel							-20.1	10
	Homo sapiens	see original publication	see original publication			see original publication	see original publication	see original publication				Lengyel							-19.4	9.5
	Homo sapiens	see original publication	see original publication			see original publication	see original publication	see original publication				Lengyel							-19.6	9.2
	Homo sapiens	see original publication	see original publication			see original publication	see original publication	see original publication				Lengyel							-19.7	9.7
	Homo sapiens	see original publication	see original publication			see original publication	see original publication	see original publication				Lengyel							-20.3	10.4
	Homo sapiens	see original publication	see original publication			see original publication	see original publication	see original publication				Lengyel							-19.5	10.6
	Homo sapiens	see original publication	see original publication			see original publication	see original publication	see original publication				Lengyel							-19.8	9.7
	Homo sapiens	see original publication	see original publication			see original publication	see original publication	see original publication				Lengyel							-20.2	10.4
	Homo sapiens	see original publication	see original publication			see original publication	see original publication	see original publication				Lengyel							-19.8	10.1
	Homo sapiens	see original publication	see original publication			see original publication	see original publication	see original publication				Lengyel							-19.9	10.7
	Homo sapiens	see original publication	see original publication			see original publication	see original publication	see original publication				Lengyel							-19.3	10.5
	Homo sapiens	see original publication	see original publication			see original publication	see original publication	see original publication				Lengyel							-20.1	9
	Homo sapiens	see original publication	see original publication			see original publication	see original publication	see original publication				Lengyel							-20.2	9.8
	Homo sapiens	see original publication	see original publication			see original publication	see original publication	see original publication				Lengyel							-19.8	10.5
	Homo sapiens	see original publication	see original publication			see original publication	see original publication	see original publication				Lengyel							-20	10
	Homo sapiens	see original publication	see original publication			see original publication	see original publication	see original publication				Lengyel							-20.2	10.3
	Homo sapiens	see original publication	see original publication			see original publication	see original publication	see original publication				Lengyel							-19.8	10.1
	Homo sapiens	see original publication	see original publication			see original publication	see original publication	see original publication				Lengyel							-19.7	10.1
	Homo sapiens	see original publication	see original publication			see original publication	see original publication	see original publication				Lengyel							-19.9	9.8
	Homo sapiens	see original publication	see original publication			see original publication	see original publication	see original publication				Lengyel							-19.7	10.1
	Homo sapiens	see original publication	see original publication			see original publication	see original publication	see original publication				Lengyel							-19.7	9.9
	Homo sapiens	see original publication	see original publication			see original publication	see original publication	see original publication				Lengyel							-17.9	9.9
	Homo sapiens	see original publication	see original publication			see original publication	see original publication	see original publication				Lengyel							-19.7	9.2
	Homo sapiens	see original publication	see original publication			see original publication	see original publication	see original publication				Lengyel							-20.1	10.2
	Homo sapiens	see original publication	see original publication			see original publication	see original publication	see original publication				Lengyel							-19.2	11.3
	Homo sapiens	see original publication	see original publication			see original publication	see original publication	see original publication				Lengyel							-20	9.1
	Homo sapiens	see original publication	see original publication			see original publication	see original publication	see original publication				Lengyel							-19.9	11
	Homo sapiens	see original publication	see original publication			see original publication	see original publication	see original publication				Lengyel							-19.7	9.9
	Homo sapiens	see original publication	see original publication			see original publication	see original publication	see original publication				Lengyel							-20.2	9.2
	Homo sapiens	see original publication	see original publication			see original publication	see original publication	see original publication				Lengyel							-20.2	9.7
	Homo sapiens	see original publication	see original publication			see original publication	see original publication	see original publication				Lengyel							-19.5	10.9
	Homo sapiens	see original publication	see original publication			see original publication	see original publication	see original publication				Lengyel							-20.2	9.9
	Homo sapiens	see original publication	see original publication			see original publication	see original publication	see original publication				Lengyel							-20.3	10.4
	Homo sapiens	see original publication	see original publication			see original publication	see original publication	see original publication				Lengyel							-19.8	9.9
	Homo sapiens	see original publication	see original publication			see original publication	see original publication	see original publication				Lengyel							-20.2	10.5
	Homo sapiens	see original publication	see original publication			see original publication	see original publication	see original publication				Lengyel							-19.8	9.5
	Homo sapiens	see original publication	see original publication			see original publication	see original publication	see original publication				Lengyel							-19.5	10.7
	Homo sapiens	see original publication	see original publication			see original publication	see original publication	see original publication				Lengyel							-20.1	10.2
	Homo sapiens	see original publication	see original publication			see original publication	see original publication	see original publication				Lengyel							-19.5	11.3
	Homo sapiens	see original publication	see original publication			see original publication	see original publication	see original publication				Lengyel							-19.3	10.4
