# Supplementary material for: Early Neolithic pastoral land use at Alsónyék-Bátaszék, Hungary (Starčevo culture): New insights from stable isotope ratios
Source: PLoS One. 2023 Dec 12;18(12):e0295769. doi: 10.1371/journal.pone.0295769 (PMC10715649; doi:10.1371/journal.pone.0295769)
Supplement: S2 File — Contains Tables C-H. (XLSX) [file pone.0295769.s002.xlsx]

## Sheet: Table C-Specimens
	Table C: List of the teeth sequentially sampled for stable isotope analysis of enamel bioapatite carbonates
	The specimen names listed here do not correspond to the same individuals as the specimen names of the bones in S1 File. (So e.g. tooth ALS Ovis 01 M3 is not from the same individual as bone collagen sample ALS Ovis 01.)
	This material was sampled in the Wosinsky Mór County Museum.
	Specimen ID	Species	Inventory number	Phase	Side
	ALS Ovis 1 M3	Ovis aries	M6.Z 2014.5603/1 1460-3-21	Starčevo	lower L
	ALS Ovis 2 M3	Ovis aries	M6.Z 2014.5603/1 691.1.21	Starčevo	lower L
	ALS Ovis 3 M3	Ovis aries	M6.Z 2014.5603/1 1078.2.21	Starčevo	lower L
	ALS Ovis 4 M3	Ovis aries	M6.Z 2014.5603/1 1078.3.21	Starčevo	lower L
	ALS Ovis 5 M3	Ovis aries	M6.Z 2014.5603/1 1078.5.21	Starčevo	lower L
	ALS Ovis 6 M3	Ovis aries	M6.Z 2014.5603/1 602.1.21	Starčevo	lower L
	ALS Ovis 7 M3	Ovis aries	M6.Z 2014.5603/1 708.2.21	Starčevo	lower L
	ALS Ovis 8 M3	Ovis aries	M6.Z 2014.5603/1 602.1.21	Starčevo	lower L
	ALS Ovis 9 M3	Ovis aries	M6.Z 2014.5603/1 687.3.21	Starčevo	lower L
	ALS Bos 1 M3	Bos taurus	M6.Z.2014.5603/1.1386.1.26	Starčevo	upper R
	ALS Bos 2 M3	Bos taurus	M6.Z.2014.5603/1.687.1.26	Starčevo	upper R
	ALS Bos 3 M3	Bos taurus	M6.Z.2014.5603/1.708.7.26	Starčevo	upper R
	ALS Bos 4 M3	Bos taurus	M6.Z.2014.5603/1.720.1.26	Starčevo	upper R
	ALS Bos 5 M3	Bos taurus	M6.Z.2014.5603/1.720.3.26	Starčevo	upper R
	ALS Bos 6 M3	Bos taurus	M6.Z.2014.5603/1.1078.5.26	Starčevo	upper R
	ALS Bos 7 M3	Bos taurus	M6.Z.2014.5603/1.1078.6.44	Starčevo	upper L
	ALS Bos 8 M3	Bos taurus	M6.Z.2014.5603/1.1460.1.26	Starčevo	upper R
	ALS Bos 9 M3	Bos taurus	M6.Z.2014.5603/1.1078.4.26	Starčevo	upper R
	ALS Bos 10 M3	Bos taurus	M6.Z.2014.5603/1.708.4.26	Starčevo	upper R
	ALS Bos 11 M3	Bos taurus	M6.Z.2014.5603/1.722.1.26	Starčevo	upper R
	ALS Cervus 1 M3	Cervus elaphus	M6.Z 2014.5603/1 708.3.70	Starčevo	lower L
	ALS Cervus 2 M3	Cervus elaphus	M6.Z 2014.5603/1 708.2.70	Starčevo	lower L
	ALS Sus18 C	Sus scrofa	M6.Z.2014.5603/1.659.1.60	Starčevo	upper R
	ALS Sus19 M3	Sus scrofa	M6.Z.2014.5603/1.659.1.60	Starčevo	lower R
	ALS Sus20 I1+I2	Sus scrofa	M6.Z.2014.5603/1.687.2.60	Starčevo	lower R
	ALS Sus21 M3	Sus scrofa	M6.Z.2014.5603/1.704.1.60	Starčevo	upper L
	ALS Sus22 M3	Sus s. domesticus	M6.Z.2014.5603/1.708.3.20	Starčevo	lower L

## Sheet: Table D-Ovis
	Table D: Results from sequential analysis of stable carbon isotope ratios in the enamel bioapatite carbonates of Alsónyék sheep third molars
	The stable oxygen isotope ratios were published in Balasse et al. (2017)
		distance (mm)	δ18O (‰)	δ13C (‰)
	ALS Ovis 1 M3-1	28.07	-11.7775	-6.21462
	ALS Ovis 1 M3-2	26.77	-11.9955	-7.26262
	ALS Ovis 1 M3-3	25.52	-12.2515	-7.54063
	ALS Ovis 1 M3-4	24.11	-12.3725	-7.76262
	ALS Ovis 1 M3-5	22.68	-12.2115	-7.39462
	ALS Ovis 1 M3-6	21.47	-12.3165	-7.41263
	ALS Ovis 1 M3-7	20.02	-12.1575	-6.36063
	ALS Ovis 1 M3-8	18.88	-11.7715	-5.83662
	ALS Ovis 1 M3-9	17.44	-11.5845	-4.92362
	ALS Ovis 1 M3-10	16.22	-11.3145	-4.16462
	ALS Ovis 1 M3-11	14.79	-11.1095	-3.34262
	ALS Ovis 1 M3-12	13.65	-10.9835	-2.86362
	ALS Ovis 1 M3-13	12.28	-10.7255	-3.05062
	ALS Ovis 1 M3-14	10.99	-10.7325	-3.15062
	ALS Ovis 1 M3-15	9.84	-10.7595	-3.26362
	ALS Ovis 1 M3-16	8.53	-10.8855	-3.66962
	ALS Ovis 1 M3-17	7.23	-11.1365	-5.05762
	ALS Ovis 1 M3-18	5.96	-11.3605	-5.66962
	ALS Ovis 1 M3-19	4.75	-11.6495	-6.20662
	ALS Ovis 1 M3-20	3.74	-11.9385	-7.49662
	ALS Ovis2 M3-1	37.38	-11.3899	-3.19486
	ALS Ovis2 M3-2	36.07	-11.5609	-2.58386
	ALS Ovis2 M3-3	34.64	-11.4699	-2.36186
	ALS Ovis2 M3-4	33.33	-11.4139	-2.57686
	ALS Ovis2 M3-5	32.13	-11.6979	-2.54686
	ALS Ovis2 M3-6	30.78	-11.8039	-3.11186
	ALS Ovis2 M3-7	29.64	-12.0649	-3.47386
	ALS Ovis2 M3-8	28.43	-12.3589	-4.24386
	ALS Ovis2 M3-9	27.05	-12.6939	-4.90186
	ALS Ovis2 M3-10	25.83	-12.9249	-5.67186
	ALS Ovis2 M3-11	24.53	-13.2129	-6.63686
	ALS Ovis2 M3-12	23.31	-13.4589	-7.55186
	ALS Ovis2 M3-13	22.2	-13.7259	-8.34586
	ALS Ovis2 M3-14	20.72	-13.6389	-8.99486
	ALS Ovis2 M3-15	19.53	-13.8439	-9.64386
	ALS Ovis2 M3-16	18.28	-13.5809	-9.46086
	ALS Ovis2 M3-17	17.11	-13.4279	-8.69486
	ALS Ovis2 M3-18	15.79	-13.2449	-8.45386
	ALS Ovis2 M3-19	14.71	-13.0589	-7.51086
	ALS Ovis2 M3-20	13.4	-12.9429	-6.80986
	ALS Ovis2 M3-21	12.06	-12.8139	-5.37486
	ALS Ovis2 M3-22	10.76	-12.5129	-4.62986
	ALS Ovis2 M3-23	9.55	-12.1649	-4.09586
	ALS Ovis2 M3-24	8.3	-12.0939	-3.23786
	ALS Ovis2 M3-25	6.96	-12.1299	-3.82786
	ALS Ovis2 M3-26	5.72	-12.2079	-4.88886
	ALS Ovis3 M3-1	35.33	-10.0761	-0.60975
	ALS Ovis3 M3-2	33.91	-10.3681	-1.45375
	ALS Ovis3 M3-3	31.68	-10.4611	-2.54475
	ALS Ovis3 M3-4	30.24	-10.5061	-3.14275
	ALS Ovis3 M3-5	28.48	-10.8451	-4.38175
	ALS Ovis3 M3-6	27.23	-10.9002	-5.16962
	ALS Ovis3 M3-7	26.1	-11.0321	-5.98875
	ALS Ovis3 M3-8	24.85	-11.1232	-6.81763
	ALS Ovis3 M3-9	23.39	-11.1511	-7.21475
	ALS Ovis3 M3-10	22.15	-11.3272	-8.29862
	ALS Ovis3 M3-11	20.68	-11.4721	-8.36475
	ALS Ovis3 M3-12	19.22	-11.7571	-8.34575
	ALS Ovis3 M3-13	17.99	-11.7641	-7.64775
	ALS Ovis3 M3-14	16.58	-11.8221	-6.91675
	ALS Ovis3 M3-15	15.42	-11.8001	-6.02975
	ALS Ovis3 M3-16	13.83	-11.5791	-4.67875
	ALS Ovis3 M3-17	12.56	-11.3921	-3.94375
	ALS Ovis3 M3-18	11.29	-11.3271	-2.61375
	ALS Ovis3 M3-19	9.94	-11.3321	-1.77275
	ALS Ovis3 M3-20	8.74	-11.3361	-2.52375
	ALS Ovis3 M3-21	7.56	-11.6721	-2.70775
	ALS Ovis3 M3-22	6.13	-12.1211	-3.77575
	ALS Ovis3 M3-23	5.09	-12.6281	-4.96175
	ALS Ovis 4 M3 1	33.53	-11.1979	-3.06238
	ALS Ovis 4 M3 2	32.24	-11.0679	-3.08437
	ALS Ovis 4 M3 3	30.84	-10.9409	-2.41338
	ALS Ovis 4 M3 4	29.46	-11.0339	-2.70538
	ALS Ovis 4 M3 5	28.14	-10.7369	-2.63037
	ALS Ovis 4 M3 6	26.89	-11.0139	-2.83338
	ALS Ovis 4 M3 7	25.61	-10.9109	-3.30638
	ALS Ovis 4 M3 8	24.32	-10.9719	-3.56037
	ALS Ovis 4 M3 9	23.11	-11.0719	-4.03937
	ALS Ovis 4 M3 10	21.51	-11.3579	-4.64938
	ALS Ovis 4 M3 11	20.21	-11.6739	-4.97238
	ALS Ovis 4 M3 12	18.89	-11.7399	-5.57437
	ALS Ovis 4 M3 13	17.54	-11.8729	-6.04537
	ALS Ovis 4 M3 14	16.12	-11.8889	-6.47238
	ALS Ovis 4 M3 15	14.8	-11.8329	-6.75138
	ALS Ovis 4 M3 16	13.43	-11.9389	-6.44137
	ALS Ovis 4 M3 17	12.07	-12.1969	-5.65838
	ALS Ovis 4 M3 18	10.52	-12.0129	-5.28838
	ALS Ovis 4 M3 19	9.2	-12.0399	-4.54537
	ALS Ovis 4 M3 20	7.74	-11.7709	-4.03538
	ALS Ovis 4 M3 21	6.69	-11.5999	-2.73137
	ALS Ovis 4 M3 22	5.28	-11.4449	-2.05737
	ALS Ovis5 M3-1	32.35	-9.96243	-0.781571
	ALS Ovis5 M3-2	31.14	-9.73843	-1.94957
	ALS Ovis5 M3-3	29.81	-9.98443	-1.65457
	ALS Ovis5 M3-4	28.24	-10.0554	-2.82157
	ALS Ovis5 M3-5	27.02	-10.2584	-3.87157
	ALS Ovis5 M3-6	25.67	-10.3904	-4.84257
	ALS Ovis5 M3-7	24.42	-10.6034	-5.53157
	ALS Ovis5 M3-8	22.91	-10.8374	-6.65557
	ALS Ovis5 M3-9	21.97	-10.9764	-6.77457
	ALS Ovis5 M3-10	20.64	-11.1164	-7.25957
	ALS Ovis5 M3-11	19.3	-11.2414	-6.97857
	ALS Ovis5 M3-12	18.05	-11.2654	-7.45957
	ALS Ovis5 M3-13	16.59	-11.2404	-6.88657
	ALS Ovis5 M3-14	15.3	-11.2674	-6.52857
	ALS Ovis5 M3-15	14.06	-11.4944	-5.34357
	ALS Ovis5 M3-16	12.93	-11.4474	-4.75657
	ALS Ovis5 M3-17	11.7	-11.2394	-3.46757
	ALS Ovis5 M3-18	10.5	-11.0334	-3.21957
	ALS Ovis5 M3-19	9.07	-10.8144	-2.37857
	ALS Ovis5 M3-20	7.65	-10.8274	-2.37957
	ALS Ovis5 M3-21	6.39	-10.7044	-2.35357
	ALS Ovis5 M3-22	5.2	-10.7724	-3.73757
	ALS Ovis5 M3-23	3.69	-11.0024	-4.43057
	ALS Ovis5 M3-24	2.61	-11.1804	-5.82257
	ALS Ovis6 M3 1	33.95	-11.2031	-1.40175
	ALS Ovis6 M3 2	32.58	-10.8981	-1.49975
	ALS Ovis6 M3 3	31.27	-10.7501	-1.41675
	ALS Ovis6 M3 4	30.38	-10.6041	-1.58675
	ALS Ovis6 M3 5	28.43	-10.8921	-1.61775
	ALS Ovis6 M3 6	27.06	-11.1791	-2.35475
	ALS Ovis6 M3 7	25.58	-11.4161	-2.61875
	ALS Ovis6 M3 8	24.16	-11.8811	-4.15575
	ALS Ovis6 M3 9	22.85	-12.3781	-4.89875
	ALS Ovis6 M3 10	21.58	-12.9311	-6.17775
	ALS Ovis6 M3 11	20.3	-13.3621	-6.52975
	ALS Ovis6 M3 12	19	-13.5491	-7.18175
	ALS Ovis6 M3 13	17.76	-13.6511	-7.54475
	ALS Ovis6 M3 14	16.32	-13.5951	-7.60175
	ALS Ovis6 M3 15	15.14	-13.3951	-7.30275
	ALS Ovis6 M3 16	13.85	-13.0281	-7.12175
	ALS Ovis6 M3 17	12.6	-12.7161	-5.80775
	ALS Ovis6 M3 18	11.41	-12.3791	-4.89875
	ALS Ovis6 M3 19	10.11	-11.9441	-3.87075
	ALS Ovis6 M3 20	8.89	-11.8151	-3.15775
	ALS Ovis6 M3 21	7.6	-11.3011	-1.89675
	ALS Ovis6 M3 22	6.31	-11.2581	-1.68775
	ALS Ovis7 M3-0	22.69	-13.236	-9.343
	ALS Ovis7 M3-1	21.42	-12.9994	-9.62357
	ALS Ovis7 M3-2	20.17	-12.9904	-8.97457
	ALS Ovis7 M3-3	18.85	-12.7814	-9.02657
	ALS Ovis7 M3-4	17.67	-12.5684	-7.85857
	ALS Ovis7 M3-5	16.28	-12.3934	-7.19257
	ALS Ovis7 M3-6	14.81	-12.1314	-5.98557
	ALS Ovis7 M3-7	13.54	-12.0584	-5.51557
	ALS Ovis7 M3-8	12.09	-11.5984	-4.63057
	ALS Ovis7 M3-9	10.88	-11.4094	-4.10857
	ALS Ovis7 M3-10	9.57	-11.2344	-3.91957
	ALS Ovis7 M3-11	8.23	-10.9964	-3.68357
	ALS Ovis7 M3-12	6.77	-10.8204	-4.14457
	ALS Ovis7 M3-13	5.53	-10.9724	-5.45657
	ALS Ovis7 M3-14	4	-11.3604	-6.79057
	ALS Ovis7 M3-15	2.62	-11.7464	-8.52057
	ALS Ovis8 M3 1	22.38	-11.9961	-5.99475
	ALS Ovis8 M3 2	21.14	-12.2701	-6.97675
	ALS Ovis8 M3 3	19.89	-12.6301	-7.67575
	ALS Ovis8 M3 4	18.76	-12.7761	-8.52475
	ALS Ovis8 M3 5	17.47	-12.9081	-8.90875
	ALS Ovis8 M3 6	16.15	-12.7971	-8.92675
	ALS Ovis8 M3 7	15.03	-12.5921	-8.48375
	ALS Ovis8 M3 8	13.53	-12.4491	-8.08075
	ALS Ovis8 M3 9	12.29	-12.3151	-7.01875
	ALS Ovis8 M3 10	10.97	-12.2601	-6.41275
	ALS Ovis8 M3 11	10.08	-11.9231	-4.96375
	ALS Ovis8 M3 12	8.58	-11.8051	-3.92475
	ALS Ovis8 M3 13	7.3	-11.5771	-3.52775
	ALS Ovis8 M3 14	6.15	-11.5031	-3.62375
	ALS Ovis8 M3 15	4.96	-11.5381	-3.78875
	ALS Ovis8 M3 16	3.51	-11.6951	-4.55175
	ALS Ovis 9 M3 1	35.44	-11.977	-2.535
	ALS Ovis 9 M3 2	34.06	-11.863	-2.152
	ALS Ovis 9 M3 3	32.73	-11.758	-1.783
	ALS Ovis 9 M3 4	31.52	-11.779	-1.911
	ALS Ovis 9 M3 5	30.21	-11.653	-1.714
	ALS Ovis 9 M3 6	29.01	-11.755	-1.842
	ALS Ovis 9 M3 7	27.58	-11.635	-1.766
	ALS Ovis 9 M3 8	26.34	-11.887	-1.917
	ALS Ovis 9 M3 9	24.91	-11.994	-2.679
	ALS Ovis 9 M3 10	23.88	-12.254	-3.289
	ALS Ovis 9 M3 11	22.66	-12.329	-3.94
	ALS Ovis 9 M3 12	21.37	-12.617	-4.868
	ALS Ovis 9 M3 13	20.17	-12.831	-5.75
	ALS Ovis 9 M3 14	18.94	-13.104	-6.448
	ALS Ovis 9 M3 15	17.69	-13.345	-6.96
	ALS Ovis 9 M3 16	16.5	-13.448	-7.499
	ALS Ovis 9 M3 17	15.13	-13.553	-7.619
	ALS Ovis 9 M3 18	13.84	-13.559	-7.65
	ALS Ovis 9 M3 19	12.7	-13.465	-7.201
	ALS Ovis 9 M3 20	11.33	-13.101	-5.753
	ALS Ovis 9 M3 21	10.05	-12.635	-5.488
	ALS Ovis 9 M3 22	8.73	-12.181	-4.587
	ALS Ovis 9 M3 23	7.25	-12.072	-2.763
	ALS Ovis 9 M3 24	5.95	-11.577	-1.856

## Sheet: Table E-Bos
	Table E: Results from sequential analysis of stable carbon isotope ratios in the enamel bioapatite carbonates of Alsónyék cattle third molars
	The stable oxygen isotope ratios were published in Balasse et al. (2021)
		distance (mm)	δ18O (‰)	δ13C (‰)
	ALS Bos 1 M3-1	49.14	-10.6581	-4.26187
	ALS Bos 1 M3-2	47.12	-10.7541	-4.08188
	ALS Bos1 M3-3	44.95	-10.5816	-3.88829
	ALS Bos1 M3-4	42.73	-10.7316	-3.47829
	ALS Bos1 M3-5	40.5	-10.6836	-3.19329
	ALS Bos1 M3-6	38.27	-10.7136	-3.94129
	ALS Bos1 M3-7	36.21	-10.6456	-4.02229
	ALS Bos1 M3-8	34.09	-10.6176	-4.32829
	ALS Bos1 M3-9	32.07	-10.6296	-4.63929
	ALS Bos1 M3-10	29.93	-10.6626	-4.93829
	ALS Bos1 M3-11	27.67	-10.6646	-5.85829
	ALS Bos1 M3-12	25.68	-10.6166	-6.12229
	ALS Bos 1 M3-13	23.45	-10.7961	-6.84288
	ALS Bos 1 M3-14	21.3	-10.8861	-7.01288
	ALS Bos1 M3-15	19.21	-10.9356	-6.57429
	ALS Bos1 M3-16	16.87	-10.9626	-6.82629
	ALS Bos1 M3-17	14.69	-11.0276	-5.89829
	ALS Bos1 M3-18	12.45	-10.8112	-5.10813
	ALS Bos1 M3-19	10.17	-10.6152	-4.49812
	ALS Bos1 M3-20	8.01	-10.4842	-3.74313
	ALS Bos1 M3-21	5.74	-9.99817	-3.51012
	ALS Bos1 M3-22	3.74	-9.65017	-2.86413
	ALS Bos2 M3 1	45.61	-12.2883	-3.91167
	ALS Bos2 M3 2	43.19	-12.2043	-3.67967
	ALS Bos2 M3 3	41.09	-12.1092	-3.39867
	ALS Bos2 M3 4	39.04	-11.9533	-3.44167
	ALS Bos2 M3 5	36.84	-11.7982	-2.75167
	ALS Bos2 M3 6	34.57	-11.8453	-2.90267
	ALS Bos2 M3 7	32.21	-11.8672	-3.41767
	ALS Bos2 M3 8	30.13	-12.0143	-3.79367
	ALS Bos2 M3 9	27.65	-12.2033	-4.28967
	ALS Bos2 M3 10	25.65	-12.5343	-4.99567
	ALS Bos2 M3 11	23.6	-12.7632	-5.08967
	ALS Bos2 M3 12	21.37	-13.0353	-5.64567
	ALS Bos2 M3 13	19.47	-13.2063	-6.28967
	ALS Bos2 M3 14	17.45	-13.5912	-6.47767
	ALS Bos2 M3 15	15.46	-13.7473	-7.08367
	ALS Bos2 M3 16	13.24	-13.9722	-7.29467
	ALS Bos2 M3 17	11.18	-14.0042	-7.24867
	ALS Bos2 M3 18	8.81	-13.8133	-7.16367
	ALS Bos2 M3 19	6.39	-13.4872	-7.30467
	ALS Bos2 M3 20	4.31	-13.0312	-6.19467
	ALS Bos3 M3 1	40.15	-11.1472	-8.12967
	ALS Bos3 M3 2	38.47	-11.0823	-7.91967
	ALS Bos3 M3 3	36.25	-11.0443	-7.71267
	ALS Bos3 M3 4	33.97	-10.8762	-7.54567
	ALS Bos3 M3 5	31.95	-10.6122	-6.91667
	ALS Bos3 M3 6	29.88	-10.6842	-6.45967
	ALS Bos3 M3 7	27.96	-10.6513	-5.60067
	ALS Bos3 M3 8	25.89	-10.5723	-5.37867
	ALS Bos3 M3 9	23.97	-10.4793	-4.47567
	ALS Bos3 M3 10	21.96	-10.5272	-4.37267
	ALS Bos3 M3 11	20.13	-10.4123	-4.06167
	ALS Bos3 M3 12	18.08	-10.5233	-4.77967
	ALS Bos3 M3 13	15.97	-10.7862	-5.24767
	ALS Bos3 M3 14	14.04	-11.0583	-5.90567
	ALS Bos3 M3 15	11.92	-11.1902	-5.45667
	ALS Bos3 M3 16	9.81	-11.5242	-6.58167
	ALS Bos3 M3 17	7.83	-12.0083	-7.18467
	ALS Bos3 M3 18	5.77	-12.2713	-8.21067
	ALS Bos3 M3 19	3.82	-12.5583	-7.99167
	ALS Bos3 M3 20	1.99	-12.6423	-7.76767
	ALS Bos4 M3-1	50.44	-10.4788	-2.0639
	ALS Bos4 M3-2	48.63	-10.4048	-1.6929
	ALS Bos4 M3-3	46.49	-10.3298	-1.4569
	ALS Bos4 M3-4	44.73	-10.1638	-1.6769
	ALS Bos4 M3-5	42.89	-10.1718	-1.6769
	ALS Bos4 M3-6	40.79	-10.1498	-1.8689
	ALS Bos4 M3-7	38.96	-10.0748	-2.4129
	ALS Bos4 M3-8	36.72	-10.0608	-3.4829
	ALS Bos4 M3-9	35.24	-10.2358	-3.6519
	ALS Bos4 M3-10	33.11	-10.2328	-4.3419
	ALS Bos4 M3-11	31.3	-10.4078	-5.4039
	ALS Bos4 M3-12	29.65	-10.5828	-6.0389
	ALS Bos4 M3-13	27.84	-10.7638	-6.4959
	ALS Bos4 M3-14	25.88	-10.9348	-7.3859
	ALS Bos4 M3-15	24.12	-11.0188	-7.4049
	ALS Bos4 M3-16	22.28	-11.2058	-8.1569
	ALS Bos4 M3-17	20.41	-11.1338	-8.1799
	ALS Bos4 M3-18	18.5	-11.1768	-8.6799
	ALS Bos4 M3-19	16.53	-11.2318	-8.8459
	ALS Bos4 M3-20	14.56	-11.1038	-9.0959
	ALS Bos4 M3-21	12.58	-10.8038	-7.9289
	ALS Bos4 M3-22	10.73	-10.9128	-8.0289
	ALS Bos4 M3-23	8.51	-10.7418	-5.9149
	ALS Bos4 M3-24	6.35	-10.5718	-4.66825
	ALS Bos4 M3-25	4.26	-10.0688	-2.9539
	ALS Bos5 M3-1	53.55	-10.9196	-7.1388
	ALS Bos5 M3-2	51.29	-11.1076	-7.1118
	ALS Bos5 M3-3	49.41	-10.8846	-6.9598
	ALS Bos5 M3-4	47.58	-10.8336	-6.8438
	ALS Bos5 M3-5	45.72	-10.6606	-6.1798
	ALS Bos5 M3-6	44.01	-10.1756	-6.3158
	ALS Bos5 M3-7	42.03	-10.6206	-5.7598
	ALS Bos5 M3-8	40.6	-10.6876	-5.6288
	ALS Bos5 M3-9	38.63	-10.6076	-5.4588
	ALS Bos5 M3-10	36.58	-10.4556	-5.4388
	ALS Bos5 M3-11	34.77	-10.5886	-5.5408
	ALS Bos5 M3-12	33.11	-10.5326	-5.9478
	ALS Bos5 M3-13	31.33	-10.5796	-6.0128
	ALS Bos5 M3-14	29.35	-10.6716	-6.3728
	ALS Bos5 M3-15	27.73	-10.7816	-6.6618
	ALS Bos5 M3-16	26.07	-10.7396	-6.7288
	ALS Bos5 M3-17	24.59	-10.7226	-6.7828
	ALS Bos5 M3-18	22.84	-10.9056	-6.9478
	ALS Bos5 M3-19	21.07	-11.0596	-7.4488
	ALS Bos5 M3-20	19.28	-11.2606	-7.9128
	ALS Bos5 M3-21	17.54	-11.2716	-7.9098
	ALS Bos5 M3-22	15.52	-11.6966	-8.4048
	ALS Bos5 M3-23	13.57	-11.8196	-8.6768
	ALS Bos5 M3-24	11.54	-11.6746	-8.5998
	ALS Bos5 M3-25	9.58	-11.5356	-8.0948
	ALS Bos5 M3-26	7.47	-11.7036	-7.9368
	ALS Bos5 M3-27	5.512	-10.922	-7.04125
	ALS Bos6 M3-1	52.02	-10.623	-7.007
	ALS Bos6 M3-2	50.48	-11.073	-7.153
	ALS Bos6 M3-3	48.6	-11.005	-7.31
	ALS Bos6 M3-4	46.72	-11.26	-7.417
	ALS Bos6 M3-5	44.91	-11.145	-7.341
	ALS Bos6 M3-6	43.15	-11.116	-7.26
	ALS Bos6 M3-7	41.18	-11.021	-7.08
	ALS Bos6 M3-8	39.49	-11.126	-6.581
	ALS Bos6 M3-9	37.58	-11.061	-6.46
	ALS Bos6 M3-10	35.91	-11.041	-5.949
	ALS Bos6 M3-11	34.01	-10.885	-5.602
	ALS Bos6 M3-12	31.91	-10.942	-5.588
	ALS Bos6 M3-13	29.91	-10.946	-5.717
	ALS Bos6 M3-14	27.67	-10.943	-5.734
	ALS Bos6 M3-15	25.69	-10.919	-5.919
	ALS Bos6 M3-16	23.71	-10.656	-6.166
	ALS Bos6 M3-17	21.61	-10.589	-6.44
	ALS Bos6 M3-18	19.56	-10.843	-6.635
	ALS Bos6 M3-19	17.45	-11.049	-7.146
	ALS Bos6 M3-20	15.3	-11.345	-7.39
	ALS Bos6 M3-21	13.29	-11.638	-7.792
	ALS Bos6 M3-22	11.21	-11.748	-8.059
	ALS Bos6 M3-23	9.15	-11.712	-8.489
	ALS Bos6 M3-24	6.88	-11.905	-8.401
	ALS Bos6 M3-25	4.51	-11.995	-8.094
	ALS Bos7 M3 1	47.34	-11.355	-5.283
	ALS Bos7 M3 2	44.68	-11.319	-4.9
	ALS Bos7 M3 3	42.72	-11.41	-4.692
	ALS Bos7 M3 4	40.55	-11.305	-4.319
	ALS Bos7 M3 5	38.41	-11.229	-4.209
	ALS Bos7 M3 6	36.39	-11.212	-3.772
	ALS Bos7 M3 7	33.99	-11.219	-3.873
	ALS Bos7 M3 8	31.6	-10.883	-3.768
	ALS Bos7 M3 9	29.86	-11.114	-3.765
	ALS Bos7 M3 10	28.01	-11.093	-4.143
	ALS Bos7 M3 11	25.74	-11.21	-4.629
	ALS Bos7 M3 12	23.78	-11.291	-4.91
	ALS Bos7 M3 13	21.9	-11.437	-5.511
	ALS Bos7 M3 14	19.75	-11.387	-5.639
	ALS Bos7 M3 15	17.6	-11.491	-6.099
	ALS Bos7 M3 16	15.43	-11.595	-6.543
	ALS Bos7 M3 17	13.49	-11.598	-7.194
	ALS Bos7 M3 18	11.36	-11.72	-7.186
	ALS Bos7 M3 19	9.41	-11.899	-7.823
	ALS Bos7 M3 20	7.53	-11.869	-7.782
	ALS Bos7 M3 21	5.35	-11.777	-7.324
	ALS Bos7 M3 22	3.76	-11.689	-6.206
	ALS Bos8 M3 1	48.23	-11.2486	-5.12029
	ALS Bos8 M3 2	45.8	-11.1926	-4.53429
	ALS Bos8 M3 3	43.35	-11.1826	-4.33229
	ALS Bos8 M3 4	40.91	-11.0826	-4.24729
	ALS Bos8 M3 5	38.58	-10.8606	-4.36929
	ALS Bos8 M3 6	36.51	-10.9236	-4.80929
	ALS Bos8 M3 7	34.29	-10.9686	-5.19329
	ALS Bos8 M3 8	32.12	-11.2916	-5.57329
	ALS Bos8 M3 9	30	-11.4046	-5.76429
	ALS Bos8 M3 10	27.63	-11.5926	-6.18129
	ALS Bos8 M3 11	25.58	-11.6926	-6.68429
	ALS Bos8 M3 12	23.12	-11.8676	-6.62529
	ALS Bos8 M3 13	20.86	-11.9746	-6.84129
	ALS Bos8 M3 14	18.47	-11.8726	-6.44629
	ALS Bos8 M3 15	15.77	-11.8556	-6.05929
	ALS Bos8 M3 16	13.3	-11.7646	-5.73629
	ALS Bos8 M3 17	11.03	-11.3216	-4.65029
	ALS Bos8 M3 18	8.65	-10.8936	-3.95229
	ALS Bos 8 M3 19	6.11	-10.2877	-3.994
	ALS Bos8 M3 20	3.99	-10.0156	-3.98829
	ALS Bos9 M3-1	49.73	-11.9766	-5.99029
	ALS Bos9 M3-2	47.32	-12.2766	-5.99629
	ALS Bos9 M3-3	45.19	-12.4666	-6.02129
	ALS Bos9 M3-4	43.05	-12.5496	-5.88729
	ALS Bos9 M3-5	40.83	-12.5366	-5.95129
	ALS Bos9 M3-6	38.76	-12.5566	-5.72729
	ALS Bos9 M3-7	36.22	-12.0896	-5.72429
	ALS Bos9 M3-8	34.09	-12.0786	-5.35229
	ALS Bos9 M3-9	31.85	-12.0076	-4.97829
	ALS Bos9 M3-10	29.24	-11.8946	-4.51729
	ALS Bos9 M3-11	26.78	-11.7186	-4.26929
	ALS Bos9 M3-12	24.51	-11.4606	-4.11529
	ALS Bos9 M3-13	22.01	-11.2696	-3.79629
	ALS Bos9 M3-14	19.66	-11.0256	-3.68829
	ALS Bos9 M3-15	17.46	-10.9536	-4.04729
	ALS Bos9 M3-16	14.93	-10.9706	-4.20629
	ALS Bos9 M3-17	12.75	-10.7876	-4.53129
	ALS Bos9 M3-18	10.2	-10.9016	-4.94429
	ALS Bos9 M3-19	8.1	-10.793	-5.5815
	ALS Bos9 M3-20	5.81	-11.201	-6.2245
	ALSBos10 M3 1	48.75	-13.1986	-6.17014
	ALSBos10 M3 2	46.34	-12.8716	-5.80014
	ALSBos10 M3 3	44.17	-12.7556	-5.30414
	ALSBos10 M3 4	41.85	-12.5776	-4.48514
	ALSBos10 M3 5	39.45	-12.2526	-4.20214
	ALSBos10 M3 6	37.32	-12.1546	-3.99214
	ALSBos10 M3 7	35.02	-12.0016	-3.79814
	ALSBos10 M3 8	32.58	-11.9496	-3.20214
	ALSBos10 M3 9	30.21	-11.7516	-3.42014
	ALSBos10 M3 10	27.94	-11.8916	-3.46714
	ALSBos10 M3 11	25.89	-11.9726	-3.85114
	ALSBos10 M3 12	23.6	-12.3066	-4.63214
	ALSBos10 M3 13	21.12	-12.5966	-5.66414
	ALSBos10 M3 14	18.95	-13.0036	-5.96314
	ALSBos10 M3 15	16.55	-13.1366	-6.71414
	ALSBos10 M3 16	14.14	-13.2666	-7.04614
	ALSBos10 M3 17	12.15	-13.1246	-6.82414
	ALSBos10 M3 18	9.71	-13.0496	-7.03114
	ALSBos10 M3 19	7.62	-12.5916	-6.28114
	ALSBos10 M3 20	5.45	-12.1226	-5.64014
	ALSBos11 M3-1	45.2	-10.4786	-3.83814
	ALSBos11 M3-2	43.14	-10.4116	-3.94814
	ALSBos11 M3-3	40.59	-10.5166	-4.32014
	ALSBos11 M3-4	38.41	-10.6446	-4.78014
	ALSBos11 M3-5	36.11	-10.8286	-4.93414
	ALSBos11 M3-6	33.71	-10.9066	-5.73714
	ALSBos11 M3-7	31.39	-11.1316	-6.10914
	ALSBos11 M3-8	29.13	-11.3026	-6.59614
	ALSBos11 M3-9	26.72	-11.5526	-7.21614
	ALSBos11 M3-10	24.57	-11.6786	-7.44514
	ALSBos11 M3-11	22.12	-12.0056	-7.31314
	ALSBos11 M3-12	19.89	-11.9766	-7.59614
	ALSBos11 M3-13	17.3	-11.7606	-7.16214
	ALSBos11 M3-14	14.79	-11.5016	-6.72114
	ALSBos11 M3-15	12.57	-11.2206	-6.25414
	ALSBos11 M3-16	10.27	-10.7916	-5.60014
	ALSBos11 M3-17	7.78	-10.4756	-5.46614
	ALSBos11 M3-18	5.62	-9.94157	-5.51514
	ALSBos11 M3-19	3.66	-9.99057	-5.82414

## Sheet: Table F-Sus
	Table F: Results from sequential analysis of stable carbon isotope ratios in the enamel bioapatite carbonates of Alsónyék suid incisors, canine and third molars
		distance (mm)	δ18O (‰)	δ13C (‰)
	ALS SUS20 I1-1	41.76	-8.043	-13.9724
	ALS SUS20 I1-2	39.38	-8.108	-13.9764
	ALS SUS20 I1-3	37.02	-8.516	-14.2364
	ALS SUS20 I1-4	34.63	-8.533	-14.4514
	ALS SUS20 I1-5	32	-8.843	-14.8294
	ALS SUS20 I1-6	29.15	-8.53	-14.9964
	ALS SUS20 I1-7	26.55	-8.256	-14.8104
	ALS SUS20 I1-8	23.97	-7.474	-14.7144
	ALS SUS20 I1-9	21.2	-6.839	-14.5314
	ALS SUS20 I1-10	18.48	-6.473	-14.3214
	ALS SUS20 I1-11	15.71	-6.263	-14.1254
	ALS SUS20 I1-12	12.96	-6.45129	-13.9916
	ALS SUS20 I1-13	10.05	-6.28729	-13.7406
	ALS SUS20 I1-14	7.18	-5.83429	-13.6376
	ALS SUS20 I1-15	3.91	-6.06229	-13.0656
	ALS SUS20 I2-1	44.62	-7.64	-14.9804
	ALS SUS20 I2-2	42.26	-7.488	-14.8914
	ALS SUS20 I2-3	39.45	-7.059	-14.6024
	ALS SUS20 I2-4	36.67	-6.946	-14.4594
	ALS SUS20 I2-5	33.75	-6.881	-14.2854
	ALS SUS20 I2-6	30.95	-6.774	-14.4134
	ALS SUS20 I2-7	28.33	-6.43829	-13.9736
	ALS SUS20 I2-8	25.78	-6.639	-13.9044
	ALS SUS20 I2-9	24.02	-6.629	-13.8544
	ALS SUS20 I2-10	21.24	-7.28029	-13.9496
	ALS SUS20 I2-11	19.5	-7.36929	-14.0796
	ALS SUS20 I2-12	13.6	-7.67129	-13.8416
	ALS SUS20 I2-13	10.56	-7.255	-13.9324
	ALS SUS20 I2-14	7.72	-7.9	-14.1264
	ALS SUS20 I2-15	4.4	-8.406	-13.9984
	ALS SUS18 C -1	54.41	-5.593	-13.4579
	ALS SUS18 C -2	49.42	-6.299	-13.0989
	ALS SUS18 C -3	45.22	-7.807	-13.3999
	ALS SUS18 C -4	40.45	-8.333	-13.7049
	ALS SUS18 C -5	35.85	-8.619	-13.8539
	ALS SUS18 C -6	30.93	-8.29	-13.7079
	ALS SUS18 C -7	25.9	-7.541	-13.4469
	ALS SUS18 C -8	21.7	-6.189	-13.1219
	ALS SUS18 C -9	17.68	-5.741	-12.4509
	ALS SUS18 C -10	10.83	-5.954	-11.5989
	ALS SUS18 C -11	7.24	-6.773	-12.5319
	ALS SUS18 C -12	3.36	-7.081	-13.1749
	ALS SUS18 C -13	0	-7.115	-12.9189
	ALS SUS19 M3-1	16.74	-7.568	-13.9939
	ALS SUS19 M3-2	15.19	-7.78	-13.9129
	ALS SUS19 M3-3	13.52	-7.703	-14.1239
	ALS SUS19 M3-4	11.93	-8.002	-14.0349
	ALS SUS19 M3-5	10.39	-8.232	-13.8919
	ALS SUS19 M3-6	8.99	-7.889	-14.2049
	ALS SUS19 M3-7	7.32	-8.033	-14.0869
	ALS SUS19 M3-8	5.9	-8.217	-14.0309
	ALS SUS19 M3-9	4.49	-8.73	-13.8289
	ALS SUS19 M3-10	3	-8.98	-13.7699
	ALS SUS19 M3-11	1.5	-9.309	-13.8209
	ALS SUS19 M3-12	0.27	-8.935	-13.6139
	ALS SUS21 M3-1	10.61	-6.687	-13.5649
	ALS SUS21 M3-2	9.2	-6.573	-13.5829
	ALS SUS21 M3-3	7.61	-6.175	-13.4469
	ALS SUS21 M3-4	6.03	-6.281	-13.3649
	ALS SUS21 M3-5	4.54	-6.691	-13.1299
	ALS SUS21 M3-6	3.16	-6.446	-13.2799
	ALS SUS21 M3-7	1.86	-6.487	-12.3969
	ALS SUS21 M3-8	0.64	-7.447	-11.1449
	ALS SUS22 M3-1	10.29	-5.727	-11.4067
	ALS SUS22 M3-2	8.86	-5.892	-11.4287
	ALS SUS22 M3-3	7.53	-5.95	-11.4827
	ALS SUS22 M3-4	5.88	-6.213	-11.4387
	ALS SUS22 M3-5	4.55	-5.908	-11.3707
	ALS SUS22 M3-6	3.39	-5.9	-11.2617
	ALS SUS22 M3-7	1.86	-6.175	-11.0717
	ALS SUS22 M3-8	0.55	-6.738	-11.0067

## Sheet: Table G-Cervus
	Table G: Results from sequential analysis of stable carbon isotope ratios in the enamel bioapatite carbonates of Alsónyék red deer third molars
		distance (mm)	δ18O (‰)	δ13C (‰)
	ALS Cervus1 M3-1	14.96	-4.612	-12.4744
	ALS Cervus1 M3-2	13.35	-5.19	-12.5654
	ALS Cervus1 M3-3	11.87	-5.844	-12.7404
	ALS Cervus1 M3-4	10.43	-6.199	-12.7874
	ALS Cervus1 M3-5	9.02	-6.87	-12.8534
	ALS Cervus1 M3-6	7.63	-7.715	-12.7064
	ALS Cervus1 M3-7	6.37	-8.07	-12.8324
	ALS Cervus1 M3-8	4.97	-8.715	-12.8894
	ALS Cervus1 M3-9	3.48	-8.814	-12.6234
	ALS Cervus2 M3-1	23.27	-4.863	-13.31
	ALS Cervus2 M3-2	21.77	-5.19	-13.405
	ALS Cervus2 M3-3	20.51	-5.362	-13.378
	ALS Cervus2 M3-4	19.31	-5.71	-13.471
	ALS Cervus2 M3-5	17.85	-5.866	-13.55
	ALS Cervus2 M3-6	15.24	-6.191	-13.68
	ALS Cervus2 M3-7	13.74	-6.941	-13.744
	ALS Cervus2 M3-8	12.41	-7.225	-13.664
	ALS Cervus2 M3-9	11.29	-7.59	-14.049
	ALS Cervus2 M3-10	9.77	-7.696	-14.156
	ALS Cervus2 M3-11	8.2	-8.072	-14.19
	ALS Cervus2 M3-12	6.59	-8.747	-14.327
	ALS Cervus2 M3-13	5.07	-8.019	-13.687
	ALS Cervus2 M3-14	3.76	-7.408	-13.093

## Sheet: Table H-Modeling phase shift
	Table H: Results from the modeling of the phase shift between the δ¹⁸O and δ¹³C sequences
	This step follows the one described in Balasse et al., 2019 in Antiquity
	Data were fitted in the following model
						[1]
	where:
	d is the distance in mm
	D is the period of the signal in mm
	jd¹³C and jd¹⁸O are respectively the phase for δ¹³C and δ¹⁸O in degrees (°)
	Md¹³C and Md¹⁸O are respectively the signal averages for δ¹³C and d¹⁸O in ‰
	Ad¹³C and Ad¹⁸O are respectively the signal magnitude for d¹³C and d¹⁸O in ‰
	D, j, M and A are adjusted simultaneously using the least square method.
	From the fitted parameters, the phase shift between δ¹⁸O (d) and δ¹³C (d) is computed as:
			[2]
		δ¹⁸O				δ¹³C
	Specimen	A (‰)	D (mm)	j (°)	M(‰)	A (‰)	D (mm)	j (°)	M(‰)	Phase shift (°)
	ALS Ovis1 M3	2.46674	23.5517	172.083	-5.33232	0.814711	23.5517	187.373	-11.5378	344
	ALS Ovis2 M3	3.42851	30.0732	312.094	-5.58395	1.12205	30.0732	304.581	-12.6135	368
	ALS Ovis4 M3	1.888	29.5173	354.961	-4.36474	0.606803	29.5173	380.846	-11.4767	334
	ALS Ovis6 M3	3.2415	26.7677	308.511	-4.32278	1.42648	26.7677	310.146	-12.1492	358
	ALS Ovis7 M3	2.93731	25.5682	221.681	-6.93415	1.01031	25.5682	251.003	-12.0063	331
	ALS Ovis8 M3	2.72241	21.0897	255.012	-6.27834	0.639936	21.0897	256.363	-12.1754	359
	ALS Ovis9 M3	2.99914	30.6567	365.826	-4.34765	0.9341	30.6567	368.909	-12.5319	357
	ALS Bos2 M3	2.14668	49.058	452.97	-5.12811	1.01777	49.058	454.687	-12.7822	358
	ALS Bos4 M3	3.3848	49.7286	395.258	-4.85643	0.61132	49.7286	427.75	-10.7023	328
	ALS Bos5 M3	1.33699	49.8511	448.406	-6.91425	0.54281	49.8511	451.267	-10.9546	357
	ALS Bos8 M3	1.33633	35.8722	309.089	-5.48638	0.655213	35.8722	329.138	-11.355	340
	ALS Bos9 M3	1.13918	50.8746	567.578	-5.13712	0.825287	50.8746	617.658	-11.6601	310
	ALS Bos10 M3	1.79976	38.6986	417.294	-4.9993	0.668021	38.6986	421.759	-12.4907	356
	ALS Bos11 M3	1.75509	43.4989	357.742	-5.79731	0.71342	43.4989	360.811	-11.1026	357
